# Supplementary material for: Exploration adjustment by ant colonies
Source: R Soc Open Sci. 2016 Jan 27;3(1):150533. doi: 10.1098/rsos.150533 (PMC4736935; doi:10.1098/rsos.150533)
Supplement: bout_effort.txt [file rsos150533supp3.txt]

Colony	Day	Trajectory	Value	PLength	ExplTime	Speed
A	1	traj1	2	69.322674049	160.5	0.372568134706
A	1	traj10	2	198.623980321	411.42	0.476707929205
A	1	traj100	2	7.19747358512	17.86	0.372568134706
A	1	traj101	2	46.7934668836	97.86	0.437508884445
A	1	traj102	2	40.9802805688	61.14	0.6750217468
A	1	traj103	2	10.8458136934	16.14	0.58957679274
A	1	traj104	2	25.4595494808	69.22	0.377551020408
A	1	traj105	2	366.89174291	574.18	0.588831134078
A	1	traj106	2	2.00513369759	12.9	0.163256556289
A	1	traj107	2	116.302759049	320.62	0.302453612094
A	1	traj108	2	349.57401125	412.42	0.893157837838
A	1	traj109	2	216.412727529	406.66	0.471725043503
A	1	traj11	2	567.87451665	961.06	0.570881952301
A	1	traj110	2	745.214445752	1163.16	0.618810066096
A	1	traj111	2	251.616409252	467.54	0.517780065632
A	1	traj112	2	282.909171342	471.48	0.613827180394
A	1	traj113	2	3.35000341832	17.58	0.128199294983
A	1	traj114	2	734.423304505	1348.7	0.483754793745
A	1	traj115	2	648.987695185	852.62	0.752183133952
A	1	traj116	2	2.00306971875	6.82	0.291455851271
A	1	traj117	2	4.41186257581	9.46	0.372568134706
A	1	traj118	2	573.504656769	957.22	0.599924338486
A	1	traj119	2	145.970606549	198.46	0.768481975125
A	1	traj12	2	309.440836605	415.66	0.774178655598
A	1	traj120	2	886.934029372	1135.66	0.768873709438
A	1	traj121	2	227.635494543	276.94	0.851149155578
A	1	traj122	2	128.471514716	317.98	0.268428340207
A	1	traj123	2	58.405772906	101.46	0.618810066096
A	1	traj124	2	1282.0407774	2104.5	0.490801658285
A	1	traj125	2	1.70559899236	3.82	0.536856680414
A	1	traj126	2	1.06647560912	5.06	0.253811703529
A	1	traj127	2	2.71398982911	9.26	0.333559977117
A	1	traj128	2	347.042567122	433.56	0.791636793668
A	1	traj129	2	161.200581651	295.68	0.466742157801
A	1	traj13	2	200.564021631	321.06	0.611954088728
A	1	traj130	2	17.1812275332	26.42	0.476707929205
A	1	traj131	2	155.131024697	209.94	0.736852702504
A	1	traj132	2	198.65829864	324.78	0.570881952301
A	1	traj133	2	108.835848097	203.04	0.538538884909
A	1	traj134	2	30.0111647605	66.86	0.372568134706
A	1	traj135	2	82.376898661	262.82	0.256398589965
A	1	traj136	2	1040.11315253	3011.18	0.331495998279
A	1	traj14	2	358.009948737	646.36	0.512606292759
A	1	traj15	2	1141.59057772	1438.58	0.76486309927
A	1	traj16	2	364.738205262	647.24	0.580420259691
A	1	traj17	2	187.74670151	269.78	0.724918395848
A	1	traj18	2	157.888232367	290.78	0.541839566116
A	1	traj19	2	202.351814963	368.78	0.541839566116
A	1	traj2	2	252.136481903	512.16	0.471725043503
A	1	traj20	2	575.040927234	763.06	0.710079008106
A	1	traj21	2	443.43623112	638.76	0.700858895364
A	1	traj22	2	251.916240739	495.5	0.488737679447
A	1	traj23	2	660.522886843	1043.32	0.635727258454
A	1	traj24	2	416.240116956	672.32	0.599924338486
A	1	traj25	2	520.029916849	902.62	0.546822451818
A	1	traj26	2	892.968834211	1935.1	0.391644749487
A	1	traj27	2	649.281143917	1275.2	0.471725043503
A	1	traj28	2	3.79462289509	5.38	0.787890610335
A	1	traj29	2	21.2754997486	37.14	0.584784794209
A	1	traj3	2	211.269917831	424.56	0.490801658285
A	1	traj30	2	172.934487535	363.62	0.441032316715
A	1	traj31	2	238.635149782	310.7	0.741835588206
A	1	traj32	2	90.8916468805	160.3	0.582720815371
A	1	traj33	2	285.30649365	452.82	0.608653407521
A	1	traj34	2	26.1987517538	73.3	0.215326453538
A	1	traj35	2	97.5435712787	173.58	0.609462645877
A	1	traj36	2	520.797827564	812.82	0.638409588476
A	1	traj37	2	535.632624072	693.34	0.747009361079
A	1	traj38	2	500.403911799	732.7	0.68206861134
A	1	traj39	2	80.4191290887	153.46	0.534174350391
A	1	traj4	2	238.666913866	395.7	0.558852202059
A	1	traj40	2	187.076239859	293.78	0.600860884319
A	1	traj41	2	141.853796782	255.98	0.575341930404
A	1	traj42	2	1339.27533869	2320.56	0.541839566116
A	1	traj43	2	802.990384089	1190.18	0.6778313843
A	1	traj44	2	373.10517023	568.26	0.68206861134
A	1	traj45	2	495.233737912	815.18	0.587894588244
A	1	traj46	2	347.963043472	447.66	0.750341906177
A	1	traj47	2	4.20283477839	20.06	0.0701145226121
A	1	traj48	2	6.11302027243	25.1	0.215326453538
A	1	traj49	2	203.121293642	396.14	0.515288622781
A	1	traj5	2	55.5715487522	75.9	0.618810066096
A	1	traj50	2	101.217806446	202.38	0.511146839327
A	1	traj51	2	47.9508132604	472.46	0.0
A	1	traj52	2	1054.50961121	1809.66	0.565708179428
A	1	traj53	2	1048.61528114	2450.76	0.43158945291
A	1	traj54	2	228.760998471	433.38	0.488737679447
A	1	traj55	2	628.221862981	877.72	0.735170498008
A	1	traj56	2	27.9454005887	34.98	0.86476566673
A	1	traj57	2	439.22647567	705.32	0.60846252035
A	1	traj58	2	105.152602491	197.98	0.515193179196
A	1	traj59	2	535.719169183	1317.7	0.360538384465
A	1	traj6	2	902.070806043	1752.94	0.500767429689
A	1	traj60	2	2.0350310118	31.38	0.0580847723705
A	1	traj61	2	103.530761874	185.92	0.504290861958
A	1	traj62	2	11.8174415596	34.46	0.348508634223
A	1	traj63	2	125.08171493	208.78	0.587894588244
A	1	traj64	2	306.216774511	421.54	0.765895088689
A	1	traj65	2	452.492574009	794.06	0.541839566116
A	1	traj66	2	12.9540940625	27.62	0.471725043503
A	1	traj67	2	279.150081222	513.18	0.471725043503
A	1	traj68	2	768.135691531	1089.48	0.724918395848
A	1	traj69	2	201.461176341	337.9	0.548695543484
A	1	traj7	2	88.2570124553	109.82	0.822297656564
A	1	traj70	2	44.8668339512	74.18	0.628252929901
A	1	traj71	2	5.93560306527	19.82	0.256398589965
A	1	traj72	2	29.0170629575	39.26	0.759880213568
A	1	traj73	2	4.96104661325	14.1	0.343525748521
A	1	traj74	2	62.338191212	52.94	1.23974783881
A	1	traj75	2	411.273898776	568.78	0.747009361079
A	1	traj76	2	392.249194212	570.54	0.669578018701
A	1	traj77	2	77.3555917342	132.34	0.601797430153
A	1	traj78	2	126.510534104	200.94	0.630839816338
A	1	traj79	2	368.206811986	509.02	0.749073339916
A	1	traj8	2	462.646237347	708.44	0.61693697443
A	1	traj80	2	177.662323058	266.22	0.654899316821
A	1	traj81	2	2237.87672729	3671.28	0.553678429186
A	1	traj82	2	495.934782803	783.84	0.572850487553
A	1	traj83	2	402.861540196	618.48	0.630935259923
A	1	traj84	2	350.700720054	889.54	0.293947294122
A	1	traj85	2	10.1124905273	21.34	0.358046941614
A	1	traj86	2	10.4778730673	18.22	0.637886680877
A	1	traj87	2	6.09819439433	18.34	0.331495998279
A	1	traj88	2	1194.74692565	1625.88	0.713174976363
A	1	traj89	2	7.0269030801	34.06	0.203296703297
A	1	traj9	2	150.615602929	241.36	0.612890634561
A	1	traj90	2	131.917438699	174.66	0.750119155114
A	1	traj91	2	4.49055827211	83.26	0.0290423861852
A	1	traj92	2	29.2461460432	106.1	0.128199294983
A	1	traj93	2	12.173596311	56.3	0.0580847723705
A	1	traj94	2	573.063782035	2169.1	0.210343567836
A	1	traj95	2	13.8909057524	57.1	0.0290423861852
A	1	traj96	2	186.533797579	503.3	0.326513112577
A	1	traj97	2	16.6954157591	895.94	0.0
A	1	traj98	2	3.39399446161	10.54	0.378583009827
A	1	traj99	2	9.36308757003	20.66	0.38958077065
A	2	traj1	1	415.036995561	640.42	0.635455963906
A	2	traj10	1	684.616070272	939.76	0.719110483183
A	2	traj100	1	161.777629862	184.74	0.875492939969
A	2	traj101	1	144.526067223	167.02	0.974759745149
A	2	traj102	1	410.284348513	394.02	1.13196631837
A	2	traj103	1	775.516621299	1501.82	0.236610711431
A	2	traj104	1	296.380563183	409.48	0.657855879635
A	2	traj105	1	444.924812692	490.66	0.995705824688
A	2	traj106	1	1374.33022445	1295.82	1.11986953348
A	2	traj107	1	643.218278017	635.5	1.12435457211
A	2	traj108	1	140.553553387	162.74	0.947285331911
A	2	traj109	1	884.936821569	1345.66	0.665032302835
A	2	traj11	1	863.795366409	1161.54	0.738343430406
A	2	traj110	1	638.909420452	556.36	1.24502114964
A	2	traj111	1	705.142554785	696.96	1.05333976692
A	2	traj112	1	498.956532345	519.56	1.07276711083
A	2	traj113	1	676.133066494	825.34	0.849003047802
A	2	traj114	1	672.917498646	621.82	1.14885641353
A	2	traj115	1	18.6954257492	47.78	0.316677019108
A	2	traj116	1	2.60809082021	11.02	0.213159832857
A	2	traj117	1	9.70370500566	16.26	0.642632387107
A	2	traj118	1	366.090652745	394.12	1.05024450659
A	2	traj119	1	130.286454296	128.36	1.12970594176
A	2	traj12	1	615.410527148	1081.92	0.566589614094
A	2	traj120	1	1.57682431212	5.86	0.207034372502
A	2	traj121	1	484.604837254	457.26	1.16311206159
A	2	traj122	1	145.363488817	138.14	1.12290073592
A	2	traj123	1	11.209008458	16.94	0.640295803856
A	2	traj124	1	2.53915909226	9.98	0.26111255285
A	2	traj125	1	181.392250398	240.78	0.777789710558
A	2	traj126	1	765.52980489	787.02	1.04530523522
A	2	traj127	1	626.82096357	1343.0	0.367166987856
A	2	traj128	1	136.277610588	140.42	1.13671936776
A	2	traj129	1	15.9416866044	34.82	0.311602521598
A	2	traj13	1	415.976630931	707.66	0.576303286049
A	2	traj130	1	401.670596037	352.82	1.24411376402
A	2	traj131	1	359.761383979	390.6	0.982695536164
A	2	traj132	1	647.703102508	647.2	1.03223174041
A	2	traj133	1	155.97441388	158.78	1.07554528596
A	2	traj134	1	192.902239506	234.22	0.706859562474
A	2	traj135	1	958.114048291	855.02	1.20443601405
A	2	traj136	1	867.433844676	953.5	0.976764472496
A	2	traj137	1	21.9660433733	35.74	0.581183386871
A	2	traj138	1	741.098213765	1099.28	0.672014329348
A	2	traj139	1	289.295270943	505.7	0.53955052392
A	2	traj14	1	1218.43410393	1731.26	0.718916086496
A	2	traj140	1	534.88640467	492.46	1.16374178134
A	2	traj141	1	444.288723798	586.58	0.792227214067
A	2	traj142	1	887.663161883	779.88	1.26393005211
A	2	traj143	1	201.138676519	273.36	0.749446189927
A	2	traj144	1	83.7539465721	211.48	0.337590648927
A	2	traj145	1	225.413622738	278.28	0.70676236413
A	2	traj146	1	9.51809826382	17.58	0.529401528901
A	2	traj147	1	346.473467796	305.3	1.23315902231
A	2	traj148	1	5.23411318434	13.22	0.423782416959
A	2	traj149	1	103.170717547	116.94	0.959866566188
A	2	traj15	1	383.532760538	628.18	0.593628704268
A	2	traj150	1	130.224251749	131.7	1.2409311732
A	2	traj151	1	334.059357677	335.38	1.09569173681
A	2	traj152	1	606.490996432	1237.04	0.398650855788
A	2	traj153	1	154.432422408	166.66	1.03245858682
A	2	traj154	1	2.77403631899	9.66	0.236610711431
A	2	traj155	1	268.38268501	238.16	1.23803912313
A	2	traj156	1	403.554620578	406.4	1.05864111083
A	2	traj157	1	1556.34457236	2429.98	0.588359810071
A	2	traj158	1	446.255344332	458.98	1.0254765603
A	2	traj159	1	114.463685849	230.62	0.465512478254
A	2	traj16	1	243.053850097	388.7	0.630381466397
A	2	traj160	1	112.646954475	235.9	0.337590648927
A	2	traj161	1	371.765106317	406.2	1.05027626557
A	2	traj162	1	135.989928413	152.5	0.995900221375
A	2	traj163	1	50.5119418045	88.82	0.53955052392
A	2	traj164	1	123.665255295	122.1	1.17229321213
A	2	traj165	1	1174.86258717	1085.96	1.16287740403
A	2	traj166	1	2870.04953338	3401.06	0.871775080306
A	2	traj167	1	999.407114849	1488.3	0.517150608191
A	2	traj168	1	264.890279506	280.42	1.0730080372
A	2	traj169	1	237.690127998	220.98	1.20552723777
A	2	traj17	1	24.7878582649	67.22	0.308014309998
A	2	traj170	1	171.936811612	193.5	0.943535173343
A	2	traj171	1	26.2641905904	39.3	0.603147979535
A	2	traj172	1	101.49943702	156.66	0.541263656235
A	2	traj173	1	2.12652383106	5.7	0.248861632141
A	2	traj174	1	4.13338672285	11.86	0.207034372502
A	2	traj175	1	215.94373273	173.28	1.29626879305
A	2	traj176	1	14.1220892779	29.66	0.386399935078
A	2	traj177	1	49.6620275397	50.92	1.0183001371
A	2	traj178	1	351.584820543	457.66	0.763410242952
A	2	traj179	1	163.905575506	163.58	1.12931779131
A	2	traj18	1	11.5801692782	18.98	0.524665156111
A	2	traj180	1	273.51518421	363.14	0.746577085268
A	2	traj181	1	607.118708279	1065.28	0.421245168204
A	2	traj182	1	778.946452101	743.02	1.15274248898
A	2	traj183	1	14.6298286536	34.1	0.349841569637
A	2	traj184	1	2.16537851888	9.74	0.172383536064
A	2	traj185	1	191.188545991	240.58	0.78841215606
A	2	traj186	1	525.36180338	815.14	0.489093004891
A	2	traj187	1	814.413719052	767.26	1.12702146893
A	2	traj188	1	539.642548097	709.42	0.665032302835
A	2	traj189	1	335.396900452	341.56	1.09414851343
A	2	traj19	1	855.825158165	1074.64	0.823062992498
A	2	traj190	1	354.872952884	475.54	0.754715084123
A	2	traj191	1	284.925062914	256.92	1.15267147154
A	2	traj192	1	500.638887684	456.34	1.19068367317
A	2	traj193	1	210.066823594	260.04	0.860899167192
A	2	traj194	1	126.953478692	144.8	0.978121110343
A	2	traj195	1	18.3169701647	50.9	0.308014309998
A	2	traj196	1	319.126353769	312.94	1.16192363952
A	2	traj197	1	339.954050266	296.26	1.22222516931
A	2	traj198	1	507.571025725	458.46	1.22730693805
A	2	traj199	1	16.2649702002	641.62	0.0
A	2	traj2	1	776.814691564	1109.18	0.689534144255
A	2	traj20	1	1756.67008678	2928.58	0.598703201777
A	2	traj200	1	138.375626701	131.02	1.19947603034
A	2	traj201	1	263.323318102	730.56	0.302939812489
A	2	traj202	1	2124.62370543	4619.88	0.379417908566
A	2	traj21	1	220.480868406	320.46	0.678769509454
A	2	traj22	1	967.581006848	1420.92	0.687157300132
A	2	traj23	1	50.2120554073	100.56	0.471637938609
A	2	traj24	1	639.785412981	621.38	1.10386218538
A	2	traj25	1	1025.07480692	1632.48	0.630187069709
A	2	traj26	1	610.835366554	880.18	0.724087782349
A	2	traj27	1	2.36733839387	6.14	0.388080617675
A	2	traj28	1	195.329341735	197.7	1.02718969262
A	2	traj29	1	661.108578612	941.28	0.737922187312
A	2	traj3	1	881.238612393	3855.54	0.231536213921
A	2	traj30	1	593.845701452	661.52	0.944359289782
A	2	traj31	1	172.86059436	136.22	1.40843598992
A	2	traj32	1	458.226382126	551.08	0.743223531228
A	2	traj33	1	262.223114008	551.36	0.438570586423
A	2	traj34	1	615.646294293	785.04	0.875881733344
A	2	traj35	1	535.152405202	674.24	0.792227214067
A	2	traj36	1	1463.38990895	1790.7	0.856648786121
A	2	traj37	1	366.535785234	473.64	0.785050790867
A	2	traj38	1	753.468873674	916.6	0.86679778114
A	2	traj39	1	984.673854269	1222.18	0.850911267546
A	2	traj4	1	529.5140651	577.3	0.954461755111
A	2	traj40	1	4019.58306427	6992.12	0.438570586423
A	2	traj41	1	207.849036212	252.54	0.851185495237
A	2	traj42	1	798.225180808	1066.32	0.797301711576
A	2	traj43	1	676.922655153	712.18	0.977718236998
A	2	traj44	1	76.9353838968	59.16	1.43578564244
A	2	traj45	1	1.67780424962	8.98	0.183583493928
A	2	traj46	1	20.9657105157	34.22	0.534281629723
A	2	traj47	1	144.445587536	117.42	1.29943576156
A	2	traj48	1	630.602308272	752.02	0.887743860679
A	2	traj49	1	159.791460589	135.58	1.37303694183
A	2	traj5	1	417.305207275	621.22	0.669912403657
A	2	traj50	1	3.74918485751	8.5	0.412485260751
A	2	traj51	1	8.95107132185	36.3	0.207034372502
A	2	traj52	1	167.635747461	188.06	0.925320739247
A	2	traj53	1	439.599793389	561.68	0.840082735716
A	2	traj54	1	358.023548059	497.98	0.710253377386
A	2	traj55	1	344.828866376	384.54	0.983763175608
A	2	traj56	1	436.802261586	641.94	0.664837906148
A	2	traj57	1	376.375632635	611.54	0.635455963906
A	2	traj58	1	16.4655800314	31.02	0.456849769144
A	2	traj59	1	7.48046110674	25.62	0.278437971069
A	2	traj6	1	266.287063249	283.3	1.04089444952
A	2	traj60	1	26.8396725787	68.78	0.396743326785
A	2	traj61	1	187.252552885	169.1	1.21544481071
A	2	traj62	1	5.94575670358	12.58	0.39420607803
A	2	traj63	1	1021.60361498	1350.36	0.787942840941
A	2	traj64	1	363.560874614	426.68	0.885303810268
A	2	traj65	1	1306.58466308	1251.46	1.1202338391
A	2	traj66	1	128.163528393	106.62	1.34017349063
A	2	traj67	1	443.291966228	1143.58	0.219285293212
A	2	traj68	1	12.5357542427	28.02	0.295763389289
A	2	traj69	1	580.653269465	856.16	0.692960408886
A	2	traj7	1	618.120953592	656.02	1.02020766611
A	2	traj70	1	651.234346082	936.28	0.701590668277
A	2	traj71	1	177.946794876	161.54	1.22552959703
A	2	traj72	1	138.367583231	121.7	1.28158089656
A	2	traj73	1	743.629124425	777.06	1.02909722162
A	2	traj74	1	135.537876513	114.22	1.34745492333
A	2	traj75	1	4.86972437161	11.82	0.384492406075
A	2	traj76	1	128.488806217	156.34	0.86679778114
A	2	traj77	1	130.410133949	117.9	1.2844080472
A	2	traj78	1	778.509084466	919.32	0.821803552996
A	2	traj79	1	770.158213629	742.24	1.14022615414
A	2	traj8	1	2009.25660871	3709.42	0.54672694712
A	2	traj80	1	743.04327462	987.64	0.80066307677
A	2	traj81	1	137.505657168	132.38	1.18303793485
A	2	traj82	1	161.375795968	469.52	0.337590648927
A	2	traj83	1	1510.00598308	1504.08	1.10033718007
A	2	traj84	1	1366.61116308	1975.96	0.743029134541
A	2	traj85	1	131.093930293	114.78	1.33908226691
A	2	traj86	1	486.781512929	591.74	0.86109425462
A	2	traj87	1	637.880167443	709.5	0.900773749618
A	2	traj88	1	811.84936581	1007.78	0.800792724833
A	2	traj89	1	730.166035046	766.58	1.0098642744
A	2	traj9	1	4.99184478534	21.02	0.181046245173
A	2	traj90	1	2237.6499358	2704.4	0.83874017784
A	2	traj91	1	706.370884721	783.68	0.881909995355
A	2	traj92	1	3.81321763619	11.42	0.349841569637
A	2	traj93	1	910.768289383	1117.12	0.877141172847
A	2	traj94	1	419.556581843	486.0	0.906847159838
A	2	traj95	1	2377.03182772	3812.88	0.468146925352
A	2	traj96	1	1508.40709135	1611.28	0.993818648073
A	2	traj97	1	477.612997539	541.98	0.945377802908
A	2	traj98	1	121.108866106	88.78	1.52476445105
A	2	traj99	1	12.2527178221	21.86	0.54672694712
A	3	traj1	4	650.400382652	1044.02	0.569196435664
A	3	traj10	4	6.85878479818	24.3	0.21215096289
A	3	traj11	4	747.789089231	1361.2	0.541961498294
A	3	traj12	4	63.0503055733	165.94	0.229518069426
A	3	traj13	4	5.42172787149	14.98	0.352864306275
A	3	traj14	4	442.238308251	683.74	0.626392355573
A	3	traj15	4	300.339317295	579.94	0.46856879217
A	3	traj16	4	605.843875244	1184.06	0.483228063169
A	3	traj17	4	204.378821379	403.5	0.488354680849
A	3	traj18	4	209.390416751	347.9	0.553912933755
A	3	traj19	4	1612.02960619	2253.54	0.70220384384
A	3	traj2	4	1.65965519664	2.94	0.530570109489
A	3	traj20	4	1022.22123283	2421.46	0.351822503962
A	3	traj21	4	668.382516423	1240.8	0.470138474263
A	3	traj22	4	775.716681517	1194.28	0.629917124284
A	3	traj23	4	683.659633899	1197.92	0.481240809673
A	3	traj24	4	1482.04979139	2172.02	0.643759462109
A	3	traj25	4	667.793838254	938.06	0.688361506015
A	3	traj26	4	288.646814577	754.46	0.322503961965
A	3	traj27	4	307.049908767	615.12	0.4833244143
A	3	traj28	4	269.268827946	533.04	0.434747863404
A	3	traj29	4	405.895588463	623.52	0.629724422021
A	3	traj3	4	208.605829026	382.56	0.471180276576
A	3	traj30	4	224.499340649	739.24	0.146592709984
A	3	traj31	4	183.814166177	411.02	0.417573459131
A	3	traj32	4	2463.99700112	4535.64	0.555578966979
A	3	traj33	4	1908.08272569	3017.8	0.522703489394
A	3	traj34	4	256.8395705	363.1	0.664073230567
A	3	traj35	4	773.755406328	853.78	0.95411928635
A	3	traj36	4	342.711170296	600.46	0.590969577838
A	3	traj37	4	300.887241815	448.5	0.62450145321
A	3	traj38	4	254.666809272	537.94	0.405429321407
A	3	traj39	4	1001.23481048	2704.9	0.234548335975
A	3	traj4	4	1.77837052871	10.38	0.117274167987
A	3	traj40	4	2924.16129225	6670.68	0.426192828144
A	3	traj41	4	874.128607421	940.36	0.931914615529
A	3	traj42	4	227.491733181	320.62	0.731618736968
A	3	traj43	4	862.940788203	1567.64	0.494330398579
A	3	traj44	4	161.406313454	176.58	0.936944882078
A	3	traj45	4	99.6838944246	172.78	0.498415213946
A	3	traj46	4	228.302666745	441.46	0.444376867854
A	3	traj47	4	371.510400504	558.58	0.636838293197
A	3	traj48	4	125.200455903	142.7	0.944058753253
A	3	traj49	4	156.478968744	253.7	0.534847627118
A	3	traj5	4	340.396741828	817.1	0.305329557692
A	3	traj50	4	686.791282846	1056.92	0.661975668695
A	3	traj51	4	338.786690523	472.54	0.707426812652
A	3	traj52	4	349.613492383	547.52	0.599460428843
A	3	traj53	4	161.876698835	250.8	0.610659115385
A	3	traj54	4	355.654849442	578.66	0.605628848836
A	3	traj55	4	225.529088693	260.1	0.900705171168
A	3	traj56	4	12.4370640893	67.06	0.0879556259905
A	3	traj57	4	339.084420697	701.08	0.446892001128
A	3	traj58	4	5.11607587359	14.62	0.240620404837
A	3	traj59	4	105.877397319	145.2	0.753167010002
A	3	traj6	4	3.7711683272	32.3	0.0879556259905
A	3	traj60	4	1459.770437	1621.3	0.899071304821
A	3	traj61	4	775.687518488	1419.02	0.429524894592
A	3	traj62	4	548.389196999	1226.24	0.415058325857
A	3	traj63	4	279.943518134	563.94	0.471180276576
A	3	traj7	4	339.20977321	663.02	0.429717596855
A	3	traj8	4	507.81613207	783.14	0.650873333285
A	3	traj9	4	8.73504311747	33.7	0.217373931702
A	4	traj1	5	185.91509357	270.82	0.717319409968
A	4	traj10	5	1230.68308262	1790.06	0.69870708345
A	4	traj11	5	153.5321763	451.0	0.30946737562
A	4	traj12	5	148.338020118	316.54	0.463012394012
A	4	traj13	5	159.497720474	283.56	0.552059347219
A	4	traj14	5	212.345656124	454.06	0.410229373183
A	4	traj2	5	300.622315173	573.82	0.489356554298
A	4	traj3	5	114.177411697	355.08	0.280651176243
A	4	traj4	5	682.067643725	1253.34	0.52055009251
A	4	traj5	5	102.231992461	290.94	0.340850314342
A	4	traj6	5	214.635655251	404.68	0.529084862155
A	4	traj7	5	2062.21475932	4802.7	0.439234973071
A	4	traj8	5	392.835396073	818.98	0.480916484909
A	4	traj9	5	1301.75835262	3190.86	0.410418773694
A	5	traj1	3	2.53797056147	7.26	0.35169076508
A	5	traj2	3	161.44133672	308.82	0.495324305453
A	5	traj3	3	135.671677364	281.1	0.490395581552
A	5	traj4	3	1296.28468839	2170.64	0.547660185391
A	5	traj5	3	207.69615889	318.02	0.650856837912
A	5	traj6	3	769.458752708	1438.32	0.535950005614
A	5	traj7	3	534.317873856	1778.86	0.184259240534
A	5	traj8	3	182.201466801	352.16	0.454698605292
A	5	traj9	3	443.715608293	590.88	0.784444118173
B	1	traj1	3	4.60425653826	26.34	0.162207207942
B	1	traj10	3	464.012932369	1082.8	0.371923807132
B	1	traj11	3	11.2207683661	31.06	0.318209597337
B	1	traj12	3	397.15128413	614.42	0.691197983028
B	1	traj13	3	2750.5815185	3264.46	0.832450400646
B	1	traj14	3	169.943535902	274.54	0.608195007247
B	1	traj15	3	368.533508759	673.26	0.541400412177
B	1	traj16	3	317.466410213	527.26	0.617166860974
B	1	traj17	3	226.846057125	617.02	0.356944050047
B	1	traj18	3	1636.91539686	2466.4	0.636419194675
B	1	traj19	3	219.0968632	437.5	0.486621623825
B	1	traj2	3	1445.67475251	2667.5	0.523850535099
B	1	traj20	3	14.1737471862	50.5	0.234535873373
B	1	traj21	3	152.125558525	186.46	0.888734730434
B	1	traj22	3	8.4640496221	15.98	0.518513379924
B	1	traj23	3	2.33383102239	7.5	0.252085750452
B	1	traj24	3	246.583356684	404.14	0.608490380028
B	1	traj25	3	286.757709169	407.72	0.720960582011
B	1	traj26	3	377.438104699	374.96	1.06244947966
B	1	traj27	3	1549.93054351	1564.2	1.0141397276
B	1	traj28	3	201.536254659	344.06	0.553810049269
B	1	traj29	3	543.35874975	1347.84	0.389473684211
B	1	traj3	3	3.3349046271	30.1	0.0898785425101
B	1	traj30	3	79.3290451104	209.5	0.341964292962
B	1	traj4	3	332.846098211	882.9	0.379193204236
B	1	traj5	3	301.695087627	843.68	0.306864538804
B	1	traj6	3	17.3745886273	50.5	0.36144641197
B	1	traj7	3	319.732719861	722.66	0.391602841327
B	1	traj8	3	19.4626418364	47.14	0.417927656945
B	1	traj9	3	725.546107292	1166.96	0.6286103771
B	2	traj1	2	150.03024348	232.06	0.664501126874
B	2	traj10	2	681.501977658	1291.96	0.526878437393
B	2	traj11	2	530.564048159	1095.04	0.456115975086
B	2	traj12	2	421.133413328	863.72	0.477478919514
B	2	traj13	2	1945.14188898	7497.64	0.17731629393
B	2	traj14	2	32.1563156751	58.06	0.513055082274
B	2	traj15	2	228.506997916	503.4	0.425979154799
B	2	traj16	2	1447.28333656	4932.68	0.248662860869
B	2	traj17	2	293.070496841	555.34	0.514105205692
B	2	traj18	2	668.734392226	914.54	0.767306414886
B	2	traj19	2	622.220702149	1270.28	0.450267184639
B	2	traj2	2	227.682402196	351.44	0.689742159423
B	2	traj20	2	301.347733818	519.4	0.580913424306
B	2	traj21	2	8.20983691365	17.66	0.408667574773
B	2	traj22	2	911.28118056	1260.3	0.755065279257
B	2	traj23	2	2518.71098128	5136.72	0.514637301763
B	2	traj24	2	1462.16787503	2422.4	0.622513034172
B	2	traj25	2	830.318008115	1434.18	0.551360708651
B	2	traj26	2	416.093966508	1088.5	0.366873723489
B	2	traj27	2	4.25175090603	20.14	0.201798565188
B	2	traj28	2	247.374473054	391.5	0.641924861034
B	2	traj29	2	649.739297492	1335.5	0.474943697316
B	2	traj3	2	354.345930141	851.1	0.370459069105
B	2	traj30	2	445.974475708	721.18	0.634754169801
B	2	traj31	2	6.48232358375	14.66	0.480014141712
B	2	traj32	2	13.4515712096	34.82	0.313888859993
B	2	traj33	2	754.025753395	904.9	0.8485996292
B	2	traj34	2	804.667952495	1363.08	0.610466139961
B	2	traj35	2	132.671829497	224.34	0.580913424306
B	2	traj36	2	731.262302466	1319.36	0.544190017418
B	2	traj37	2	594.659658186	1144.66	0.492255277341
B	2	traj38	2	7.28347619301	16.1	0.361803279092
B	2	traj39	2	259.477608819	358.1	0.763300162632
B	2	traj4	2	302.756024127	763.02	0.379114859118
B	2	traj40	2	400.764878944	517.32	0.805094013916
B	2	traj41	2	117.963358171	158.84	0.753159273839
B	2	traj42	2	260.639204891	494.46	0.521613751578
B	2	traj43	2	195.250377859	283.3	0.747894588024
B	2	traj44	2	7.03416576029	20.3	0.278215576524
B	2	traj45	2	214.594153565	319.46	0.654165996663
B	2	traj46	2	774.278251056	1591.02	0.445390981661
B	2	traj47	2	909.73619196	1509.62	0.63494841122
B	2	traj48	2	7.87217117026	69.46	0.0591054313099
B	2	traj49	2	25.7930580724	53.24	0.479917021003
B	2	traj5	2	7.38621663342	27.58	0.273145132127
B	2	traj50	2	322.860473157	487.54	0.612372145379
B	2	traj51	2	85.4878284932	198.72	0.425979154799
B	2	traj52	2	90.6467833359	142.64	0.64699530543
B	2	traj6	2	393.412813614	793.76	0.456484873162
B	2	traj7	2	81.493852911	133.7	0.60013100975
B	2	traj8	2	524.239914228	1015.78	0.516543307181
B	2	traj9	2	28.0016951853	79.7	0.254783428683
B	3	traj1	1	109.609447451	207.58	0.54320978371
B	3	traj10	1	174.680081515	284.54	0.63455924553
B	3	traj11	1	191.147891606	310.78	0.62206095735
B	3	traj12	1	22.2055306684	66.78	0.348712629271
B	3	traj13	1	882.035245762	1203.08	0.75134221189
B	3	traj14	1	235.875070882	565.28	0.405679526885
B	3	traj15	1	322.638501524	599.1	0.571693232517
B	3	traj16	1	699.167626487	1166.04	0.601826510828
B	3	traj17	1	3.38556444295	13.18	0.231323212249
B	3	traj18	1	156.719694052	282.38	0.571693232517
B	3	traj19	1	206.206848748	329.38	0.618698942274
B	3	traj2	1	1018.42130482	2452.26	0.400792539676
B	3	traj20	1	243.130364237	393.22	0.630122746197
B	3	traj21	1	18.7874896922	54.86	0.308430949666
B	3	traj22	1	2292.70061014	6652.1	0.313317936875
B	3	traj23	1	121.662785432	203.7	0.623585929483
B	3	traj24	1	2.91017164611	8.02	0.26814927006
B	3	traj25	1	848.008356277	1302.48	0.654700085332
B	3	traj26	1	250.686637045	464.9	0.54320978371
B	3	traj27	1	531.908101851	1334.7	0.393881296086
B	3	traj28	1	1411.8970262	1649.48	0.881961225125
B	3	traj29	1	348.32528532	663.4	0.507815091313
B	3	traj3	1	448.861119958	725.42	0.593265437733
B	3	traj30	1	143.828901533	275.7	0.502834497385
B	3	traj31	1	200.430246192	377.4	0.54320978371
B	3	traj32	1	908.519488331	1019.8	0.962150157461
B	3	traj33	1	68.697379141	145.72	0.434162975692
B	3	traj34	1	359.053622857	537.94	0.692351057896
B	3	traj35	1	172.146309114	419.86	0.377196078078
B	3	traj36	1	3.67757493439	10.82	0.334470904868
B	3	traj37	1	539.905314777	739.24	0.739263160934
B	3	traj38	1	218.429043641	468.94	0.393881296086
B	3	traj39	1	522.013429178	665.98	0.805046738322
B	3	traj4	1	324.183053597	668.94	0.469557668088
B	3	traj40	1	286.684785763	548.14	0.531411552911
B	3	traj41	1	202.294309773	333.9	0.605063668532
B	3	traj42	1	131.859518927	343.38	0.320229180465
B	3	traj5	1	272.452376742	492.54	0.559895001718
B	3	traj6	1	218.001162538	341.8	0.655743464176
B	3	traj7	1	570.99882864	921.16	0.62866013013
B	3	traj8	1	200.169565375	394.18	0.519613322112
B	3	traj9	1	519.541934188	839.68	0.618511728836
B	4	traj1	4	516.053725756	822.26	0.616597192185
B	4	traj10	4	220.385891743	370.54	0.593872909384
B	4	traj11	4	184.765092912	327.62	0.575047497121
B	4	traj12	4	878.073561592	843.92	1.1144809699
B	4	traj13	4	12.5360870438	22.86	0.602516836897
B	4	traj14	4	19.0622394858	35.98	0.55149318778
B	4	traj2	4	143.464499698	295.82	0.465513327206
B	4	traj3	4	194.040776086	338.7	0.57654290568
B	4	traj4	4	602.579402474	886.24	0.689781497995
B	4	traj5	4	176.300170815	243.34	0.760821173123
B	4	traj6	4	398.829714218	521.94	0.791235366504
B	4	traj7	4	154.486722023	193.94	0.810482613897
B	4	traj8	4	365.849119017	601.58	0.610849895014
B	4	traj9	4	1193.83613223	1185.62	1.07343365302
B	5	traj1	5	1123.00966222	2813.7	0.398172609818
C	1	traj1	1	7.47443328782	38.94	0.148475120385
C	1	traj10	1	1471.06621393	2361.32	0.596010841925
C	1	traj100	1	1197.02128678	1706.92	0.680001053495
C	1	traj101	1	1265.1915102	1903.8	0.632715910278
C	1	traj102	1	1053.79735314	1632.36	0.603216062971
C	1	traj103	1	381.912712123	774.12	0.48943323894
C	1	traj104	1	114.800761235	271.84	0.384543062863
C	1	traj105	1	662.059630356	773.6	0.882691210019
C	1	traj106	1	292.097309711	332.94	0.851825980333
C	1	traj107	1	76.5831601973	95.38	0.871996109738
C	1	traj108	1	503.383600631	486.14	1.07562642104
C	1	traj109	1	330.251871284	336.46	1.05227661458
C	1	traj11	1	794.429638528	1404.74	0.57141067851
C	1	traj110	1	555.499326832	787.2	0.662410934355
C	1	traj111	1	223.61903718	238.62	0.945796599984
C	1	traj112	1	3.1037991497	5.42	0.601105702587
C	1	traj113	1	696.669886035	961.58	0.735058656024
C	1	traj114	1	145.368867898	148.58	1.00333662439
C	1	traj115	1	261.572216017	387.7	0.685858329193
C	1	traj116	1	459.634324321	478.02	1.04843840486
C	1	traj117	1	752.758087976	931.7	0.80222116349
C	1	traj118	1	38.7456298288	48.82	0.909608805023
C	1	traj119	1	378.800550849	647.42	0.561025780416
C	1	traj12	1	184.347599133	256.1	0.723716166123
C	1	traj120	1	35.8254205424	58.42	0.583710760218
C	1	traj121	1	1397.8335819	2006.44	0.681916237109
C	1	traj122	1	298.205498009	953.12	0.148475120385
C	1	traj123	1	17.4600554452	41.42	0.348697997932
C	1	traj124	1	160.783783983	278.9	0.608310923633
C	1	traj125	1	19.1015282919	37.26	0.338945346555
C	1	traj126	1	819.131636536	2124.76	0.304155461817
C	1	traj127	1	1176.51039319	1183.48	1.04685640883
C	1	traj128	1	108.906018936	194.82	0.541715654433
C	1	traj129	1	14.5642395577	24.22	0.427754397151
C	1	traj13	1	853.005098011	2333.84	0.333850485894
C	1	traj130	1	458.633525196	515.04	0.883436188024
C	1	traj131	1	443.511011488	539.48	0.856386182663
C	1	traj132	1	272.142680971	334.12	0.789921081783
C	1	traj133	1	882.370937318	1064.82	0.849506306707
C	1	traj134	1	522.517239874	819.82	0.603216062971
C	1	traj135	1	4.7580890938	7.18	0.685095914157
C	1	traj136	1	9.67206969364	12.82	0.767163099614
C	1	traj137	1	15.546810463	24.3	0.672911551378
C	1	traj138	1	15.4739718236	20.74	0.833660780429
C	1	traj139	1	9.79082115615	10.26	0.942826236178
C	1	traj14	1	3.45074301232	7.54	0.338945346555
C	1	traj140	1	218.832061326	224.14	1.01008633203
C	1	traj141	1	3.74372028102	6.18	0.569625663216
C	1	traj142	1	150.332572336	179.22	0.833636194411
C	1	traj143	1	2.68975992068	2.86	0.753905426099
C	1	traj144	1	3.12411343247	9.02	0.311797752809
C	1	traj145	1	10.6477721795	14.46	0.705995878664
C	1	traj146	1	30.4153142045	38.98	0.776292040284
C	1	traj147	1	13.4547558922	28.58	0.306702892147
C	1	traj148	1	158.081344376	196.28	0.863591403709
C	1	traj149	1	340.964059601	452.36	0.788396251709
C	1	traj15	1	507.352419363	903.08	0.585821120602
C	1	traj150	1	784.785470153	1078.92	0.756786044018
C	1	traj151	1	550.127906483	528.02	1.11656634663
C	1	traj152	1	666.274496448	1703.92	0.262160356032
C	1	traj153	1	1085.74848477	2042.56	0.506925769694
C	1	traj154	1	148.442317758	202.46	0.679805876724
C	1	traj155	1	13.3537213162	18.22	0.739391101649
C	1	traj156	1	14.6469474738	18.82	0.601235870907
C	1	traj157	1	56.0232845254	92.34	0.505773001117
C	1	traj158	1	147.608827312	170.58	0.912076031909
C	1	traj159	1	234.935735412	287.38	0.873911293352
C	1	traj16	1	754.801396705	1272.2	0.596010841925
C	1	traj160	1	177.456976294	195.74	0.901691133815
C	1	traj161	1	553.286177498	610.26	0.909853946668
C	1	traj162	1	231.259947175	271.18	0.894681089539
C	1	traj163	1	22.2922623768	42.26	0.489530827325
C	1	traj164	1	13.8041738057	22.34	0.57141067851
C	1	traj165	1	22.1242815793	39.34	0.443933111017
C	1	traj166	1	504.748583816	596.1	0.867761252498
C	1	traj167	1	26.9975889853	35.18	0.656163305116
C	1	traj168	1	760.699417885	1152.02	0.657120896923
C	1	traj169	1	183.215517698	200.66	0.939548970745
C	1	traj17	1	332.24612501	639.26	0.535565613579
C	1	traj170	1	682.008238078	698.52	0.978039054392
C	1	traj171	1	129.355131471	218.94	0.383487882671
C	1	traj172	1	92.8139239769	123.18	0.710458492609
C	1	traj173	1	841.553198239	888.72	1.04507139354
C	1	traj174	1	102.074287542	124.54	0.825198908447
C	1	traj175	1	732.571025256	1852.44	0.291855380109
C	1	traj176	1	23.7050511319	37.18	0.572270681932
C	1	traj177	1	47.7695867499	70.42	0.692301135203
C	1	traj178	1	55.0028846871	68.24	0.798716141353
C	1	traj179	1	660.406329248	3855.06	0.0890850722311
C	1	traj18	1	268.168711276	625.06	0.405540615755
C	1	traj180	1	173.421612742	299.9	0.634070149599
C	1	traj181	1	31.7456080112	40.62	0.842691439202
C	1	traj182	1	7.89539243287	29.06	0.207865168539
C	1	traj183	1	7.3127752883	13.98	0.536620793771
C	1	traj184	1	7.90119055563	21.78	0.346150567601
C	1	traj185	1	12.1612518987	16.02	0.559110596802
C	1	traj186	1	8.72798051255	11.34	0.830196180724
C	1	traj187	1	2.78370841571	6.5	0.363545509971
C	1	traj188	1	27.0368090774	49.5	0.50937561164
C	1	traj189	1	13.2773933407	21.34	0.623158435672
C	1	traj19	1	20.5708856094	48.38	0.368640370632
C	1	traj190	1	8.45908613388	14.9	0.602923297816
C	1	traj191	1	723.035657005	1219.72	0.608310923633
C	1	traj192	1	3.53877445289	15.9	0.19047022617
C	1	traj193	1	257.117756598	330.6	0.826455559383
C	1	traj194	1	86.4821331325	158.3	0.543630838047
C	1	traj195	1	91.4206598913	92.38	1.07817385137
C	1	traj196	1	298.695645523	280.06	1.15715894816
C	1	traj197	1	312.24022215	395.18	0.815980915402
C	1	traj198	1	227.656247181	261.7	0.930851499561
C	1	traj199	1	62.0768968918	57.98	1.13450484835
C	1	traj2	1	203.996285822	430.14	0.470025524571
C	1	traj20	1	398.414646408	628.22	0.648195669033
C	1	traj200	1	113.477337631	179.3	0.57141067851
C	1	traj201	1	981.991557434	1606.68	0.566120641078
C	1	traj202	1	179.408670487	241.46	0.698255999286
C	1	traj203	1	36.9161654289	73.82	0.470025524571
C	1	traj204	1	71.6961696603	132.82	0.504280750978
C	1	traj205	1	761.320819767	1650.44	0.368640370632
C	1	traj206	1	19.6851642966	36.22	0.512020630356
C	1	traj207	1	50.4307717914	41.74	1.31327705305
C	1	traj208	1	205.342218871	313.22	0.494625687987
C	1	traj209	1	18.9885540499	20.74	0.991595787035
C	1	traj21	1	271.231460342	447.06	0.625608277617
C	1	traj210	1	152.59284496	247.06	0.572368270317
C	1	traj211	1	22.7038224754	28.98	0.705941087243
C	1	traj212	1	1064.85560075	1428.6	0.697200819094
C	1	traj213	1	503.140214865	762.02	0.494625687987
C	1	traj214	1	100.079514657	155.38	0.628578641423
C	1	traj215	1	690.043371782	1149.06	0.613405784295
C	1	traj216	1	7.00629999135	16.54	0.276910279685
C	1	traj217	1	41.3548431132	83.78	0.446382952963
C	1	traj218	1	73.9457452154	128.58	0.476175565425
C	1	traj219	1	126.968420049	345.56	0.262160356032
C	1	traj22	1	713.281180892	861.62	0.865278830618
C	1	traj220	1	212.397117314	501.8	0.363545509971
C	1	traj221	1	193.747537205	302.38	0.651068444454
C	1	traj222	1	203.648442444	398.74	0.498033121739
C	1	traj223	1	780.190250116	1185.76	0.607158155056
C	1	traj224	1	180.424124697	246.78	0.7534111902
C	1	traj225	1	682.435174231	1477.76	0.452630582202
C	1	traj226	1	92.9400414045	102.58	0.888157438665
C	1	traj227	1	554.992119354	1904.36	0.249860274324
C	1	traj228	1	984.205419241	1794.54	0.51115802687
C	1	traj229	1	689.591726313	1539.92	0.435235639832
C	1	traj23	1	467.708635121	714.58	0.663466114547
C	1	traj230	1	690.920480212	1746.46	0.368640370632
C	1	traj231	1	731.631773508	1352.06	0.499720548648
C	1	traj232	1	477.482580775	842.5	0.596010841925
C	1	traj233	1	80.0663242815	89.02	0.906806428536
C	1	traj234	1	606.358029006	699.02	0.882836521242
C	1	traj235	1	324.524484173	468.34	0.721800982509
C	1	traj236	1	12.9440189443	20.38	0.519030674632
C	1	traj237	1	2.03815313674	2.46	0.758603639247
C	1	traj238	1	9.59338830154	20.26	0.321550404186
C	1	traj239	1	112.251533686	226.76	0.415000501977
C	1	traj24	1	130.13680641	170.7	0.758701227632
C	1	traj240	1	131.106866809	99.46	1.44641496167
C	1	traj241	1	271.872073424	315.1	0.878341327362
C	1	traj242	1	168.684555234	360.94	0.410635476417
C	1	traj243	1	43.924621334	70.38	0.61379752486
C	1	traj244	1	12.4936204484	29.9	0.321550404186
C	1	traj245	1	334.928621002	695.94	0.453588174009
C	1	traj246	1	10.3558192366	40.38	0.148475120385
C	1	traj247	1	26.3529857605	69.06	0.291855380109
C	1	traj248	1	261.61427856	455.42	0.541715654433
C	1	traj249	1	257.348153583	247.62	1.09475811377
C	1	traj25	1	26.1104436665	48.54	0.48742046694
C	1	traj250	1	582.051334277	1343.18	0.29695024077
C	1	traj251	1	107.729218553	344.98	0.207865168539
C	1	traj252	1	71.0166705302	104.08	0.738238333072
C	1	traj253	1	71.0166705302	104.08	0.738238333072
C	1	traj26	1	68.270575068	116.3	0.632813498663
C	1	traj27	1	863.09692066	904.92	0.99249621289
C	1	traj28	1	119.344554932	192.9	0.620611005341
C	1	traj29	1	879.668852691	1105.4	0.847591123093
C	1	traj3	1	828.487186278	1074.8	0.830001003953
C	1	traj30	1	499.865745946	971.6	0.494625687987
C	1	traj31	1	692.794089808	1083.68	0.631660730086
C	1	traj32	1	481.598964332	755.44	0.647563422317
C	1	traj33	1	411.863051738	496.82	0.847591123093
C	1	traj34	1	3.14004870464	9.62	0.29695024077
C	1	traj35	1	22.8635308575	30.26	0.744485962311
C	1	traj36	1	288.462587009	473.42	0.573423450509
C	1	traj37	1	31.8776240564	95.82	0.309250322478
C	1	traj38	1	624.59273524	705.04	0.973771617218
C	1	traj39	1	630.645373471	799.78	0.789028498426
C	1	traj4	1	637.71563092	1033.66	0.618500644956
C	1	traj40	1	147.581125206	271.9	0.545220676571
C	1	traj41	1	166.996125702	385.02	0.398335394709
C	1	traj42	1	543.419837941	593.86	0.936773783709
C	1	traj43	1	179.739298085	329.1	0.559110596802
C	1	traj44	1	229.754043784	318.94	0.734101064217
C	1	traj45	1	382.116242061	439.14	0.897326108256
C	1	traj46	1	8.18438243152	19.82	0.309250322478
C	1	traj47	1	447.815950736	724.64	0.620318240185
C	1	traj48	1	1454.78489424	2117.6	0.670378570438
C	1	traj49	1	1166.42117533	5230.28	0.148475120385
C	1	traj5	1	37.034874809	95.18	0.368640370632
C	1	traj50	1	115.781154111	294.12	0.400250578323
C	1	traj51	1	242.421550727	323.24	0.775900993231
C	1	traj52	1	71.6297017174	158.2	0.422935558125
C	1	traj53	1	14.051766104	26.98	0.497895110921
C	1	traj54	1	26.4006855874	54.42	0.417840697463
C	1	traj55	1	62.4959177683	108.02	0.603020886201
C	1	traj56	1	376.180923454	398.6	0.980488896338
C	1	traj57	1	174.113529347	196.32	0.940903210066
C	1	traj58	1	372.529148461	481.12	0.82847617388
C	1	traj59	1	108.62544824	166.22	0.701858609809
C	1	traj6	1	785.293711318	1059.32	0.768258702239
C	1	traj60	1	429.422557093	492.98	0.936676195324
C	1	traj61	1	1471.60217384	2959.56	0.48742046694
C	1	traj62	1	166.297273473	187.62	1.00710183175
C	1	traj63	1	222.090095199	425.7	0.482325606279
C	1	traj64	1	5.67574686977	22.42	0.23947537623
C	1	traj65	1	348.052200369	643.1	0.561220957187
C	1	traj66	1	333.778709038	417.38	0.844021092505
C	1	traj67	1	110.884850346	186.14	0.590818392879
C	1	traj68	1	219.735175038	424.26	0.519030674632
C	1	traj69	1	702.341440103	748.22	0.9703967634
C	1	traj7	1	863.516861862	1159.68	0.763893676679
C	1	traj70	1	492.704042794	712.54	0.67990346511
C	1	traj71	1	392.090452845	718.78	0.54267324624
C	1	traj72	1	658.345839098	942.84	0.672698244064
C	1	traj73	1	316.473738072	761.98	0.410635476417
C	1	traj74	1	19.2879945504	54.86	0.326645264848
C	1	traj75	1	10.061950756	22.66	0.446480541348
C	1	traj76	1	452.701718564	762.44	0.566315817848
C	1	traj77	1	744.142552164	1313.4	0.583710760218
C	1	traj78	1	431.619198798	611.36	0.70440604014
C	1	traj79	1	390.131828214	2271.96	0.118780096308
C	1	traj8	1	707.824683885	1295.48	0.519030674632
C	1	traj80	1	339.381855331	560.14	0.625705866002
C	1	traj81	1	3.62785952512	8.98	0.388145673386
C	1	traj82	1	1028.56046231	1490.24	0.70460121691
C	1	traj83	1	714.27727568	942.2	0.758896404403
C	1	traj84	1	300.345509325	303.62	1.06438151952
C	1	traj85	1	575.445704254	585.9	1.01834673327
C	1	traj86	1	358.727093584	565.3	0.662410934355
C	1	traj87	1	324.60984918	484.98	0.63800594771
C	1	traj88	1	10.5409015085	34.34	0.215070389585
C	1	traj89	1	90.4904028228	192.66	0.392185353855
C	1	traj9	1	728.953918804	979.66	0.795211119215
C	1	traj90	1	366.433263826	383.54	1.00998874364
C	1	traj91	1	91.2805178479	181.54	0.38094045234
C	1	traj92	1	462.614098921	679.82	0.697298407479
C	1	traj93	1	286.440465329	309.82	0.965106725968
C	1	traj94	1	3.52965404823	12.62	0.29440281044
C	1	traj95	1	136.902281878	181.78	0.79074850527
C	1	traj96	1	151.861070802	224.1	0.721800982509
C	1	traj97	1	285.958308753	360.58	0.819420929089
C	1	traj98	1	488.250962002	803.08	0.595539643519
C	1	traj99	1	198.076743725	265.46	0.713005922939
C	2	traj1	4	1141.94336135	1467.2	0.807923109467
C	2	traj10	4	24.862337725	70.62	0.336514662795
C	2	traj11	4	214.978456706	1359.66	0.0589641434263
C	2	traj12	4	30.8531191435	45.34	0.597745709016
C	2	traj13	4	1791.92316297	3983.02	0.449384625835
C	2	traj14	4	221.347284222	335.34	0.749586678717
C	2	traj15	4	14.0703373335	54.1	0.265338645418
C	2	traj16	4	16.2748069812	95.34	0.10065808909
C	2	traj17	4	101.912967944	240.74	0.360938410696
C	2	traj18	4	385.24045647	758.72	0.449384625835
C	2	traj19	4	254.404161132	353.98	0.790089741282
C	2	traj2	4	160.446715388	343.38	0.52255898099
C	2	traj20	4	888.345642792	1152.84	0.800769559329
C	2	traj21	4	15.9530208211	26.64	0.488452521045
C	2	traj22	4	7.01113521173	16.42	0.390420482409
C	2	traj23	4	460.853400078	708.54	0.692394749679
C	2	traj24	4	272.174995356	348.66	0.852016982195
C	2	traj25	4	10.1229138112	37.58	0.212480438967
C	2	traj26	4	9.15915006644	26.66	0.272492195557
C	2	traj27	4	1057.63649072	1467.72	0.753454119431
C	2	traj28	4	1038.85885398	1409.32	0.765084662092
C	2	traj29	4	189.367247851	305.22	0.645642480203
C	2	traj3	4	102.53935406	200.62	0.505819607356
C	2	traj30	4	296.224561278	467.46	0.671450888299
C	2	traj31	4	374.944332423	552.58	0.711760173767
C	2	traj32	4	575.804927805	757.94	0.770336763001
C	2	traj33	4	258.861087494	413.08	0.663960979667
C	2	traj34	4	361.641858749	735.8	0.449384625835
C	2	traj35	4	196.495043009	383.58	0.540693158579
C	2	traj36	4	258.05365185	387.22	0.662718900869
C	2	traj37	4	2733.97636739	4235.94	0.646399427721
C	2	traj38	4	2669.01343305	5631.8	0.496136895311
C	2	traj39	4	2258.96494544	3671.14	0.609006858352
C	2	traj4	4	668.566653551	1394.38	0.501195219124
C	2	traj40	4	5.51548614761	22.66	0.182764457607
C	2	traj41	4	780.339096951	1197.82	0.680182875728
C	2	traj42	4	459.620409438	1211.52	0.353784860558
C	2	traj43	4	223.817887472	450.3	0.496136895311
C	2	traj44	4	299.941496293	340.66	0.947811901646
C	2	traj45	4	583.201752381	936.28	0.652408476148
C	2	traj46	4	187.908634883	358.78	0.491078571499
C	2	traj47	4	241.233881701	395.6	0.557002487967
C	2	traj48	4	254.530354605	399.6	0.57427268573
C	2	traj49	4	204.982705222	339.28	0.609957582966
C	2	traj5	4	783.574581	1132.2	0.746106792196
C	2	traj50	4	410.910179837	1999.8	0.0589641434263
C	2	traj51	4	197.321518014	1065.8	0.117928286853
C	2	traj52	4	4.24065509496	5.62	0.818990481706
C	2	traj53	4	200.899582948	324.1	0.67493077482
C	2	traj54	4	456.558080178	553.5	0.848763219064
C	2	traj55	4	145.798537589	234.76	0.662718900869
C	2	traj56	4	21.7543270418	42.74	0.532772517163
C	2	traj57	4	176.46285667	188.36	0.907307462004
C	2	traj58	4	804.524110348	1233.36	0.692394749679
C	2	traj59	4	176.461450851	240.16	0.754774237371
C	2	traj6	4	1122.55524528	1663.46	0.714723271254
C	2	traj60	4	538.076598463	770.34	0.735796367476
C	2	traj61	4	1165.10112348	12372.56	0.0
C	2	traj62	4	538.076598463	770.34	0.735796367476
C	2	traj7	4	911.324878542	1513.4	0.621218732302
C	2	traj8	4	440.21860501	589.68	0.821810309257
C	2	traj9	4	559.92529416	1048.32	0.532772517163
C	3	traj1	2	52.6460960126	79.58	0.748674380265
C	3	traj10	2	78.3131138417	222.22	0.255796244022
C	3	traj100	2	164.362020874	230.3	0.61529719277
C	3	traj101	2	229.83948147	377.98	0.471551186229
C	3	traj102	2	249.952287437	349.06	0.711118668265
C	3	traj103	2	382.158615389	551.38	0.625003530962
C	3	traj104	2	125.803049141	193.1	0.660200661548
C	3	traj105	2	264.626307415	455.42	0.575541549049
C	3	traj106	2	254.679658996	295.94	0.845856661198
C	3	traj107	2	4.84258465132	19.22	0.214820596561
C	3	traj108	2	676.849080418	839.8	0.756875056625
C	3	traj109	2	738.628842663	909.68	0.786039653537
C	3	traj11	2	93.2869736241	209.38	0.412668524216
C	3	traj110	2	453.848551552	635.16	0.653265571262
C	3	traj111	2	153.739781795	213.14	0.69195600421
C	3	traj112	2	388.02218163	517.58	0.781258912637
C	3	traj113	2	284.768954251	461.18	0.633394646051
C	3	traj114	2	5.72058153711	12.06	0.523593977321
C	3	traj115	2	423.429520589	488.1	0.934290938762
C	3	traj116	2	575.23865473	754.94	0.787069218548
C	3	traj117	2	196.468854818	338.52	0.540566646226
C	3	traj118	2	429.404928879	1255.82	0.318715740016
C	3	traj119	2	124.295114788	137.82	0.987180508253
C	3	traj12	2	354.224572722	599.64	0.581542293688
C	3	traj120	2	192.305046781	232.58	0.836531200462
C	3	traj121	2	453.696479731	700.14	0.576380675332
C	3	traj122	2	218.946847822	403.18	0.506430869687
C	3	traj123	2	2072.03374195	3255.9	0.587447818962
C	3	traj124	2	638.119409034	1244.04	0.477647150232
C	3	traj13	2	585.827248839	904.16	0.694762897879
C	3	traj14	2	1021.65646843	1712.16	0.547596955877
C	3	traj15	2	169.089240692	272.06	0.572960739871
C	3	traj16	2	10.0721412915	28.94	0.19433277283
C	3	traj17	2	5.88688814296	24.86	0.202819107283
C	3	traj18	2	495.79252985	672.16	0.775906855553
C	3	traj19	2	89.2743836655	125.64	0.704278797343
C	3	traj2	2	31.3940234579	111.82	0.272768912927
C	3	traj20	2	406.484916148	577.98	0.724576182345
C	3	traj21	2	101.122668811	187.62	0.506430869687
C	3	traj22	2	309.152112625	554.5	0.576380675332
C	3	traj23	2	225.90878311	427.14	0.521108387507
C	3	traj24	2	357.460524292	712.54	0.487589509488
C	3	traj25	2	148.526478131	357.62	0.376664056382
C	3	traj26	2	321.167941479	601.1	0.523593977321
C	3	traj27	2	288.059215577	352.46	0.854311206615
C	3	traj28	2	826.834770506	1062.96	0.834884736931
C	3	traj29	2	104.350606219	182.9	0.571599934432
C	3	traj3	2	183.792137424	295.72	0.680466257515
C	3	traj30	2	9.267275582	51.7	0.115896632733
C	3	traj31	2	2157.65070085	4992.54	0.325746049666
C	3	traj32	2	646.565373219	1110.16	0.535595466599
C	3	traj33	2	118.176090373	193.9	0.570475150057
C	3	traj34	2	633.313758138	1035.08	0.630909056237
C	3	traj35	2	247.000301377	423.76	0.54721607842
C	3	traj36	2	919.907181405	1585.04	0.506621308416
C	3	traj37	2	9.02243444708	17.9	0.540566646226
C	3	traj38	2	1085.40921182	1467.6	0.738089474637
C	3	traj39	2	250.037770316	404.0	0.635168117981
C	3	traj4	2	1146.96190492	2500.84	0.390534236955
C	3	traj40	2	39.7822951147	66.66	0.552568135504
C	3	traj41	2	204.644862159	300.42	0.704183577979
C	3	traj42	2	484.123765617	858.18	0.581351854959
C	3	traj43	2	433.219922196	525.26	0.875796954064
C	3	traj44	2	344.574200327	700.24	0.374178466568
C	3	traj45	2	231.122629185	277.62	0.857762931111
C	3	traj46	2	617.006064604	625.88	1.04060210052
C	3	traj47	2	157.252621396	325.74	0.470616840582
C	3	traj48	2	271.262473987	406.42	0.694858117243
C	3	traj49	2	14.37855916	46.6	0.231793265466
C	3	traj5	2	136.003542027	276.54	0.455322424243
C	3	traj50	2	1339.13564002	1460.76	0.949847024017
C	3	traj51	2	184.303113941	221.14	0.899538263704
C	3	traj52	2	27.920958248	66.14	0.348624243846
C	3	traj53	2	163.484721649	324.34	0.429641193121
C	3	traj54	2	8.718684895	18.78	0.463064851777
C	3	traj55	2	64.0279328323	139.78	0.344396971138
C	3	traj56	2	370.211602238	346.7	1.19025363234
C	3	traj57	2	955.928846703	1702.88	0.48261832986
C	3	traj58	2	266.401112461	423.14	0.586513473315
C	3	traj59	2	443.287418002	677.26	0.68936525846
C	3	traj6	2	120.93725858	184.3	0.652331225615
C	3	traj60	2	126.800070309	115.98	1.19289636091
C	3	traj61	2	166.075906421	206.9	0.877893866562
C	3	traj62	2	163.653665148	197.84	0.874830819381
C	3	traj63	2	181.994463507	308.86	0.562510494759
C	3	traj64	2	9.97741447002	29.58	0.32058443131
C	3	traj65	2	276.449599795	459.66	0.555053725318
C	3	traj66	2	452.752028151	782.14	0.557539315132
C	3	traj67	2	330.65545297	427.98	0.811911323387
C	3	traj68	2	130.787156724	262.58	0.49442938041
C	3	traj69	2	349.744148328	654.9	0.476522365857
C	3	traj7	2	2253.77642382	2796.4	0.859536403042
C	3	traj70	2	142.715259433	165.94	0.857477273019
C	3	traj71	2	9.17536691907	18.58	0.546472171501
C	3	traj72	2	139.528872122	161.82	0.885897963011
C	3	traj73	2	462.900042113	869.12	0.511497268679
C	3	traj74	2	275.670418752	431.5	0.636388121721
C	3	traj75	2	341.10596889	406.1	0.868925294106
C	3	traj76	2	4.70803709712	13.78	0.330717229294
C	3	traj77	2	8.46334705739	25.18	0.310229405563
C	3	traj78	2	328.932231331	509.06	0.615487631498
C	3	traj79	2	221.769712627	323.1	0.664854394048
C	3	traj8	2	24.6809216379	104.1	0.185846438377
C	3	traj80	2	980.531719477	1217.94	0.804785794372
C	3	traj81	2	12.7213954612	26.46	0.470426401854
C	3	traj82	2	72.7680464528	93.26	0.789777036126
C	3	traj83	2	223.765260478	406.62	0.476522365857
C	3	traj84	2	359.281130351	563.74	0.504562178393
C	3	traj85	2	7.13360227782	23.14	0.214820596561
C	3	traj86	2	42.0669835286	87.26	0.417639703843
C	3	traj87	2	288.387301253	435.86	0.670333459532
C	3	traj88	2	241.832063676	347.42	0.70521314299
C	3	traj89	2	195.208607891	368.62	0.458615351304
C	3	traj9	2	633.02034706	912.22	0.69720904654
C	3	traj90	2	1531.9712114	3990.1	0.318715740016
C	3	traj91	2	11.5224158968	42.02	0.231793265466
C	3	traj92	2	328.949516894	447.68	0.665076621812
C	3	traj93	2	9.73071994804	22.94	0.374178466568
C	3	traj94	2	179.69784592	223.26	0.81501381172
C	3	traj95	2	475.797547303	1408.76	0.231793265466
C	3	traj96	2	90.5987555077	99.94	0.961483972898
C	3	traj97	2	92.1288654877	94.92	1.03686471793
C	3	traj98	2	38.5390284851	93.18	0.349558589493
C	3	traj99	2	174.326006316	353.22	0.470616840582
C	4	traj1	3	611.543730572	1196.84	0.494232792675
C	4	traj10	3	37.8648052206	92.78	0.39777473419
C	4	traj11	3	808.991086978	1599.52	0.490720388363
C	4	traj12	3	257.070273748	391.62	0.667941712863
C	4	traj13	3	244.018415116	441.54	0.552974235761
C	4	traj14	3	845.60097723	1575.12	0.528151569189
C	4	traj15	3	308.181930201	833.18	0.339966905652
C	4	traj16	3	726.691088219	1401.04	0.489075213145
C	4	traj17	3	759.554149336	1549.0	0.489075213145
C	4	traj18	3	307.553280485	658.12	0.453289207536
C	4	traj19	3	45.6121749941	67.66	0.684284685307
C	4	traj2	3	567.134331986	1436.4	0.34245055056
C	4	traj20	3	577.931942116	1286.62	0.400353523956
C	4	traj21	3	2.8624351599	8.66	0.327974807211
C	4	traj22	3	82.8294357922	240.96	0.287031222072
C	4	traj3	3	634.090789346	1303.56	0.471087065483
C	4	traj4	3	160.357616325	389.9	0.39538623414
C	4	traj5	3	3.60523923441	13.5	0.255596090466
C	4	traj6	3	58.5993846408	207.74	0.202660406886
C	4	traj7	3	379.622024609	810.66	0.406349573176
C	4	traj8	3	516.900350405	1121.72	0.429305010654
C	4	traj9	3	26.4133431667	74.54	0.325491162303
D	1	traj1	4	1502.17539476	1641.88	0.928719291727
D	1	traj10	4	1010.3537373	1386.72	0.75049466064
D	1	traj100	4	53.6595555296	43.18	1.27269614135
D	1	traj101	4	140.871652777	175.36	0.875182841875
D	1	traj102	4	144.39693236	114.32	1.31598000464
D	1	traj103	4	154.369654856	378.34	0.392274217864
D	1	traj104	4	401.939001755	461.98	0.700131997956
D	1	traj105	4	475.477924892	696.94	0.676872584977
D	1	traj106	4	1399.78959332	913.32	1.62503874711
D	1	traj107	4	1045.57078431	1276.3	0.80967952115
D	1	traj108	4	259.989297607	333.9	0.781274156719
D	1	traj109	4	6.12524007586	10.5	0.567875627305
D	1	traj11	4	1135.83878202	1829.44	0.597602098656
D	1	traj110	4	217.92295297	223.44	0.986401053828
D	1	traj111	4	103.677647143	97.68	1.14256789482
D	1	traj12	4	857.199146225	975.68	0.89255123543
D	1	traj13	4	1424.75350845	2148.52	0.669653977401
D	1	traj14	4	253.471794673	445.7	0.601077361348
D	1	traj15	4	375.15779481	570.74	0.601077361348
D	1	traj16	4	771.516923436	1147.86	0.687566455245
D	1	traj17	4	409.667047905	773.26	0.503994889024
D	1	traj18	4	965.719754452	1315.76	0.755741103933
D	1	traj19	4	954.475259703	1200.08	0.81516049738
D	1	traj2	4	789.002902796	1467.52	0.527254302003
D	1	traj20	4	1622.18926741	2095.24	0.753318865969
D	1	traj21	4	389.399026918	520.8	0.770680778292
D	1	traj22	4	151.757289544	219.22	0.757713268216
D	1	traj23	4	304.356642174	418.26	0.682320011952
D	1	traj24	4	167.158332976	203.98	0.862516807323
D	1	traj25	4	686.297414405	935.72	0.725363575218
D	1	traj26	4	835.617636939	1041.56	0.849448805406
D	1	traj27	4	46.5529109834	68.5	0.720117131926
D	1	traj28	4	552.379500292	651.82	0.885474744778
D	1	traj29	4	169.235282259	286.7	0.580991735537
D	1	traj3	4	823.548276498	1312.88	0.608295968925
D	1	traj30	4	486.643212963	559.94	0.861128757816
D	1	traj31	4	102.073770125	107.3	1.03863538895
D	1	traj32	4	730.96098025	829.7	0.946631769572
D	1	traj33	4	277.391689231	341.26	0.862966881004
D	1	traj34	4	201.451804227	226.94	0.917924929617
D	1	traj35	4	2374.23311803	2946.14	0.817099112409
D	1	traj36	4	504.413460161	652.56	0.788291780613
D	1	traj37	4	3348.93427682	4516.8	0.71007431902
D	1	traj38	4	2842.31904172	4152.28	0.583064391662
D	1	traj39	4	2181.70028652	2441.02	0.916657636514
D	1	traj4	4	237.904078201	437.0	0.527254302003
D	1	traj40	4	395.752005954	546.92	0.719916148243
D	1	traj41	4	862.1479544	855.18	1.02550028853
D	1	traj42	4	2954.95184154	3904.2	0.763160695192
D	1	traj43	4	434.373120794	459.66	0.99154700528
D	1	traj44	4	402.637954135	518.26	0.793538223906
D	1	traj45	4	822.939918342	889.0	0.973936002959
D	1	traj46	4	964.195567112	1202.72	0.801158798847
D	1	traj47	4	1963.19603531	2432.48	0.801058307006
D	1	traj48	4	407.115456422	710.12	0.5578328144
D	1	traj49	4	906.691474073	714.6	1.32663224982
D	1	traj5	4	577.256461676	785.32	0.712496556984
D	1	traj50	4	4.23170217979	12.7	0.25096111645
D	1	traj51	4	382.286840162	354.02	1.13909263213
D	1	traj52	4	1124.9739172	1116.0	1.06448447432
D	1	traj53	4	371.733927459	509.94	0.758731149092
D	1	traj54	4	1333.61770823	1788.4	0.765132859475
D	1	traj55	4	1392.66563567	1078.7	1.39242628563
D	1	traj56	4	277.019631034	381.94	0.771130851972
D	1	traj57	4	564.770742641	818.7	0.703741301744
D	1	traj58	4	5130.83523599	6677.64	0.788291780613
D	1	traj59	4	2019.01955222	2260.2	0.92484206167
D	1	traj6	4	1781.6486813	2130.04	0.818769801168
D	1	traj60	4	1183.9609838	1102.4	1.09754409144
D	1	traj61	4	84.6066965273	115.66	0.656987942849
D	1	traj62	4	2557.42900064	3164.88	0.81887029301
D	1	traj63	4	14.8723851473	26.66	0.516660923576
D	1	traj64	4	3.16202271361	8.54	0.331117193071
D	1	traj65	4	54.2916251133	61.3	0.83436053289
D	1	traj66	4	71.8055435966	67.54	1.15503294569
D	1	traj67	4	41.2249254346	60.38	0.631655873745
D	1	traj68	4	955.289874953	1022.22	0.993619661405
D	1	traj69	4	3223.74647791	4441.96	0.674699437011
D	1	traj7	4	1787.92996366	1908.12	0.988807698357
D	1	traj70	4	995.629872463	1792.8	0.478763311761
D	1	traj71	4	2606.67548194	2643.58	1.04054045473
D	1	traj72	4	1470.40122982	2132.56	0.662234386142
D	1	traj73	4	9.01806579784	15.98	0.496675789606
D	1	traj74	4	173.884992698	236.18	0.78304533732
D	1	traj75	4	2451.81706466	2373.48	1.08300638445
D	1	traj76	4	74.5526844236	88.1	0.828578081136
D	1	traj77	4	346.460046147	388.54	0.951978704706
D	1	traj78	4	259.330623054	215.5	1.26132343155
D	1	traj79	4	224.433020811	195.72	1.1751185715
D	1	traj8	4	704.899081623	1012.14	0.706364523391
D	1	traj80	4	373.994958794	303.5	1.32921384639
D	1	traj81	4	643.736924672	776.7	0.855298199747
D	1	traj82	4	228.430851142	251.38	0.961370460248
D	1	traj83	4	352.82608914	389.42	0.941385326279
D	1	traj84	4	221.539006413	339.38	0.634279095391
D	1	traj85	4	2577.13966086	2624.12	0.997195415938
D	1	traj86	4	798.901373616	1067.98	0.669653977401
D	1	traj87	4	487.683567607	621.84	0.746550332073
D	1	traj88	4	512.673761478	678.76	0.756143071298
D	1	traj89	4	544.199917239	673.4	0.82079100586
D	1	traj9	4	2737.66129188	4377.26	0.608496952607
D	1	traj90	4	310.197940727	309.22	1.02944461709
D	1	traj91	4	275.419006567	302.08	0.91441611767
D	1	traj92	4	261.018081144	298.8	0.94343091438
D	1	traj93	4	994.921751204	1109.26	0.921500684151
D	1	traj94	4	365.210740306	375.9	1.01114900816
D	1	traj95	4	108.024810604	124.78	0.868548349075
D	1	traj96	4	133.885282153	119.3	1.1616004959
D	1	traj97	4	366.190493566	339.54	1.14923593688
D	1	traj98	4	211.330260612	222.48	0.974344451556
D	1	traj99	4	3.33412986816	12.22	0.287872646122
D	2	traj1	3	2890.37416284	4721.42	0.606836191486
D	2	traj10	3	798.244463691	1467.64	0.487005882003
D	2	traj11	3	1092.1500869	1644.72	0.647597615968
D	2	traj12	3	336.514968157	534.34	0.639926417734
D	2	traj13	3	466.581493259	889.8	0.48115630116
D	2	traj14	3	329.319670153	658.24	0.458761607193
D	2	traj15	3	4.30202532487	15.82	0.225954198473
D	2	traj16	3	11.8014278617	27.82	0.413786577844
D	2	traj17	3	239.648945043	545.02	0.394000501013
D	2	traj18	3	3.81450928835	9.82	0.374028782766
D	2	traj19	3	72.3912484279	179.34	0.395419847328
D	2	traj2	3	1921.4742717	2562.32	0.774002673573
D	2	traj20	3	609.978729813	1078.34	0.573745965239
D	2	traj21	3	483.129368753	774.02	0.638321430002
D	2	traj22	3	408.983949924	638.5	0.68169147162
D	2	traj23	3	466.352665483	776.94	0.575196299797
D	2	traj24	3	1680.2263598	2885.94	0.560039544745
D	2	traj25	3	612.895881914	884.38	0.683327447595
D	2	traj26	3	2763.50269328	4768.64	0.561861162136
D	2	traj27	3	388.433476663	841.84	0.420825429507
D	2	traj28	3	53.505539446	83.94	0.630866861428
D	2	traj29	3	101.115121762	126.74	0.84612552762
D	2	traj3	3	415.642937378	660.62	0.651625579419
D	2	traj30	3	26.0080718185	73.02	0.317540233148
D	2	traj31	3	898.714331742	1191.28	0.794668570857
D	2	traj32	3	694.479547028	1032.68	0.714781697868
D	2	traj33	3	194.369113888	218.34	0.934192136462
D	2	traj34	3	324.492226939	395.04	0.851157120475
D	2	traj35	3	1598.27008328	2730.64	0.560039544745
D	2	traj36	3	31.3052766308	81.98	0.305841071462
D	2	traj37	3	24.787638236	33.42	0.799290433282
D	2	traj38	3	13.3108430456	69.06	0.164619697416
D	2	traj39	3	283.43143472	527.62	0.498705043688
D	2	traj4	3	1137.28686373	1843.44	0.621992946538
D	2	traj40	3	300.375377003	575.46	0.521917725642
D	2	traj41	3	114.83695821	303.74	0.369182831327
D	2	traj42	3	326.058446625	481.66	0.709750105012
D	2	traj43	3	185.161197905	255.86	0.744847590068
D	2	traj44	3	252.852063951	394.78	0.628227256048
D	2	traj45	3	1632.5793385	3079.02	0.475306720317
D	2	traj46	3	9.32506147245	40.06	0.221108247035
D	2	traj47	3	590.081911722	790.66	0.712960080476
D	2	traj48	3	44.8390348859	122.7	0.2975685149
D	2	traj49	3	191.976060486	413.42	0.447062445508
D	2	traj5	3	1951.22639742	3457.84	0.561861162136
D	2	traj50	3	714.925241396	1228.8	0.602622586618
D	2	traj51	3	172.279165522	262.08	0.675841890777
D	2	traj52	3	1707.77741306	3608.62	0.430517332384
D	2	traj53	3	127.513755512	192.14	0.700659560463
D	2	traj54	3	310.568862788	398.42	0.794575750148
D	2	traj55	3	319.036819937	673.18	0.447062445508
D	2	traj56	3	331.25056755	451.86	0.734970045775
D	2	traj57	3	1469.27563445	3073.98	0.451908396947
D	2	traj58	3	162.59099293	209.42	0.777937816316
D	2	traj59	3	91.4443648685	141.6	0.594133400397
D	2	traj6	3	2265.01048586	3190.54	0.698050943327
D	2	traj60	3	1103.67258493	2369.52	0.385727944451
D	2	traj61	3	37.4267304532	138.46	0.209409085349
D	2	traj62	3	5.364996964	15.98	0.294141909777
D	2	traj63	3	16.7503683045	68.66	0.197709923664
D	2	traj64	3	1273.33213068	2555.12	0.458761607193
D	2	traj65	3	137.364796903	196.78	0.704904153574
D	2	traj66	3	1214.14148892	3236.94	0.265897634968
D	2	traj67	3	593.845048629	887.94	0.65070731137
D	2	traj68	3	292.038312645	550.24	0.475306720317
D	2	traj69	3	1206.29504396	3046.02	0.310687022901
D	2	traj7	3	24.4773736027	55.46	0.289295958338
D	2	traj70	3	1021.34141423	1128.84	0.91110326346
D	2	traj71	3	7.67431943841	19.62	0.329053753416
D	2	traj72	3	41.4022788732	62.22	0.656471530858
D	2	traj73	3	689.683575846	715.7	1.02571633867
D	2	traj74	3	1266.2849744	3374.88	0.294141909777
D	2	traj75	3	663.946986951	2155.56	0.0564885496183
D	2	traj76	3	761.618969066	2112.12	0.294141909777
D	2	traj77	3	562.216989838	657.08	0.868736851246
D	2	traj78	3	15.3529013196	29.6	0.573745965239
D	2	traj79	3	182.797844172	328.7	0.579502725373
D	2	traj8	3	746.423859671	1052.82	0.709935746429
D	2	traj80	3	1208.15794449	1157.62	1.14236604404
D	2	traj81	3	515.662599064	803.48	0.613689401733
D	2	traj82	3	258.384940471	489.06	0.526949318497
D	2	traj83	3	438.831253709	829.12	0.498705043688
D	2	traj84	3	151.166360402	244.84	0.60422757435
D	2	traj85	3	39.8648786999	88.04	0.442941661349
D	2	traj86	3	1381.73050091	3171.06	0.435363283823
D	2	traj87	3	1054.15636062	1965.48	0.515250156812
D	2	traj9	3	412.579587148	648.62	0.613503760316
D	3	traj1	2	29.6859398503	79.34	0.279732156627
D	3	traj10	2	909.842323827	1309.0	0.708303793956
D	3	traj11	2	2461.01827579	3498.98	0.713467626085
D	3	traj12	2	917.686640577	1564.24	0.57613669648
D	3	traj13	2	659.437555277	1043.68	0.646497489045
D	3	traj14	2	1323.37060795	2172.02	0.628176545415
D	3	traj15	2	546.986134242	779.22	0.738788031678
D	3	traj16	2	327.419285997	430.94	0.828130543402
D	3	traj17	2	129.583276042	179.38	0.807500263838
D	3	traj18	2	1984.42832798	3137.34	0.618223020011
D	3	traj19	2	411.839473033	868.26	0.450501387397
D	3	traj2	2	128.918422259	295.24	0.428945776184
D	3	traj20	2	1772.29733962	2591.24	0.691912014873
D	3	traj21	2	1471.61419123	2098.64	0.688770882004
D	3	traj22	2	1107.13100617	1251.12	0.946666823277
D	3	traj23	2	19.3999179407	82.54	0.211019924468
D	3	traj24	2	313.243419812	578.34	0.531002774793
D	3	traj25	2	158.494625208	193.1	0.861001603751
D	3	traj26	2	21.9659727084	47.46	0.353327616775
D	3	traj27	2	921.490842525	1461.96	0.651567786461
D	3	traj28	2	212.908832025	370.56	0.57613669648
D	3	traj29	2	181.97540949	209.36	0.937644662054
D	3	traj3	2	1193.21748528	1700.5	0.728647436847
D	3	traj30	2	3428.32441778	5100.1	0.670449938374
D	3	traj31	2	918.05529278	1347.38	0.726998876442
D	3	traj32	2	188.019128878	259.9	0.824996927266
D	3	traj33	2	213.590992754	282.54	0.788805181353
D	3	traj34	2	18.2790633837	50.58	0.284615384615
D	3	traj35	2	1294.10963895	2023.72	0.668240169685
D	3	traj36	2	3.61950493953	8.06	0.435664634005
D	3	traj37	2	2120.11504783	3367.4	0.651567786461
D	3	traj38	2	724.937400812	1106.06	0.65907969787
D	3	traj39	2	985.228079007	1246.32	0.782086323531
D	3	traj4	2	1554.09296052	2106.2	0.743858329094
D	3	traj40	2	1377.10491354	1816.84	0.755460414903
D	3	traj41	2	184.069296398	416.14	0.433829004172
D	3	traj42	2	654.494858577	839.14	0.820113699278
D	3	traj43	2	763.920214814	1963.4	0.365116772012
D	3	traj44	2	658.56391557	991.4	0.651754855888
D	3	traj45	2	3852.52286957	5422.92	0.748741557082
D	3	traj46	2	644.506821768	1042.84	0.628176545415
D	3	traj47	2	1348.66669774	1345.12	1.05692773544
D	3	traj48	2	281.595185954	343.54	0.903056700668
D	3	traj49	2	991.359629689	1384.12	0.743858329094
D	3	traj5	2	308.136568067	612.46	0.490752081095
D	3	traj50	2	220.184103743	351.92	0.639965700651
D	3	traj51	2	1383.68711996	2255.12	0.576043161766
D	3	traj52	2	282.862715491	727.32	0.365116772012
D	3	traj53	2	1961.17319696	2349.78	0.866446040022
D	3	traj54	2	989.621602015	1817.4	0.462290542633
D	3	traj55	2	1908.03241853	3648.42	0.417156620947
D	3	traj56	2	204.131564334	305.86	0.703607635396
D	3	traj57	2	102.746147679	141.9	0.757108975309
D	3	traj58	2	388.405891984	662.78	0.623293317427
D	3	traj59	2	1906.75252248	4362.62	0.365116772012
D	3	traj6	2	294.126272291	526.06	0.583042623728
D	3	traj60	2	754.794519397	1000.74	0.777016026116
D	3	traj61	2	406.515409762	691.3	0.599527937525
D	3	traj62	2	1465.94305108	2612.88	0.561487012516
D	3	traj63	2	419.638236203	474.54	0.944473102609
D	3	traj64	2	759.139674256	946.14	0.841032099715
D	3	traj65	2	1122.35297638	1744.72	0.639965700651
D	3	traj66	2	950.126802845	1212.66	0.779038725377
D	3	traj67	2	1098.37142244	1718.76	0.599715006953
D	3	traj68	2	525.474295368	600.9	0.929900905339
D	3	traj69	2	619.846738143	969.8	0.577972326313
D	3	traj7	2	629.714557072	689.26	0.968315969204
D	3	traj70	2	265.150595449	473.62	0.561905927249
D	3	traj71	2	508.211135547	732.7	0.730358305352
D	3	traj72	2	767.178272118	1084.64	0.720467088048
D	3	traj73	2	8816.81226567	13172.4	0.687122321598
D	3	traj8	2	518.511326964	833.3	0.620664634005
D	3	traj9	2	1144.43942234	2087.32	0.549061975913
D	4	traj1	1	1278.55466461	1835.56	0.740127642965
D	4	traj10	1	320.896533907	459.68	0.710397981764
D	4	traj11	1	2277.33168007	4192.48	0.524908220143
D	4	traj12	1	30.409372744	52.14	0.513146208012
D	4	traj13	1	43.1211676116	129.9	0.267326095018
D	4	traj14	1	358.054484708	524.78	0.742145685205
D	4	traj15	1	279.789332333	438.94	0.709256987137
D	4	traj16	1	361.930446353	669.98	0.532216197562
D	4	traj17	1	89.0730383666	179.82	0.496512210934
D	4	traj18	1	1855.05027557	2360.48	0.827333712834
D	4	traj19	1	444.614454835	821.92	0.536483593552
D	4	traj2	1	826.382854027	1006.7	0.844790092308
D	4	traj20	1	119.603528143	202.54	0.620755919422
D	4	traj21	1	375.179863544	508.6	0.704330336975
D	4	traj22	1	624.118661106	961.06	0.672582633534
D	4	traj23	1	274.48633884	414.86	0.685353666786
D	4	traj24	1	1100.90256993	1447.32	0.799031022985
D	4	traj25	1	588.34081766	858.02	0.685353666786
D	4	traj26	1	1014.85508625	1230.28	0.905849506718
D	4	traj27	1	406.098921208	585.86	0.729467971314
D	4	traj28	1	1403.37115779	2119.24	0.593275611971
D	4	traj29	1	257.242162234	439.34	0.633526952674
D	4	traj3	1	72.447099118	115.62	0.666701627468
D	4	traj30	1	470.751418728	945.94	0.404434156119
D	4	traj31	1	491.895550257	841.36	0.605037624103
D	4	traj32	1	2495.91692981	4350.78	0.593275611971
D	4	traj33	1	265.295252888	406.12	0.716914731504
D	4	traj34	1	4392.48097897	5812.7	0.777338402239
D	4	traj35	1	502.161389153	682.76	0.609909609049
D	4	traj36	1	640.315514047	616.88	1.17055297054
D	4	traj37	1	906.857492941	1250.66	0.75859304356
D	4	traj38	1	2866.60754553	3267.34	0.935485848557
D	4	traj39	1	625.515753415	901.2	0.753907697337
D	4	traj4	1	1207.4952278	2039.16	0.586572223508
D	4	traj40	1	271.755954914	446.88	0.595804923806
D	4	traj41	1	1769.10635294	2754.04	0.629570669487
D	4	traj42	1	181.981577614	374.82	0.421068153197
D	4	traj43	1	1001.25181552	2381.34	0.427958180383
D	4	traj44	1	342.147190065	391.5	0.905818351999
D	4	traj45	1	1168.13646969	1434.88	0.845799113429
D	4	traj46	1	896.574772068	1093.12	0.815571700702
D	4	traj47	1	1460.23055498	2588.18	0.496325572211
D	4	traj48	1	119.124571159	168.66	0.758779682283
D	4	traj49	1	1405.63563215	2238.6	0.633433633313
D	4	traj5	1	213.055888604	381.86	0.569938226431
D	4	traj50	1	512.558518024	605.68	0.879067107584
D	4	traj51	1	3.43734820429	7.62	0.392672143987
D	4	traj52	1	497.010224002	1399.2	0.364276134778
D	4	traj53	1	11.0424455988	18.62	0.548338925046
D	4	traj54	1	133.213221933	130.58	1.11995307099
D	4	traj55	1	17.659328247	23.94	0.85756112556
D	4	traj56	1	861.951547947	902.08	1.03473455182
D	4	traj57	1	229.194470403	385.92	0.616706316874
D	4	traj58	1	5.47311240053	19.02	0.139544053575
D	4	traj59	1	26.6120063028	32.94	0.773102160968
D	4	traj6	1	332.81488248	592.66	0.543373620738
D	4	traj60	1	2053.74699474	1620.08	1.37169886284
D	4	traj61	1	1836.9353727	2698.44	0.6784636396
D	4	traj62	1	2014.11776454	3310.32	0.62673024485
D	4	traj63	1	410.232893132	465.3	0.936899301842
D	4	traj64	1	99.9662384596	95.06	1.2582704548
D	4	traj65	1	259.894253742	448.44	0.632983047577
D	4	traj66	1	422.192227722	389.5	1.18984075353
D	4	traj67	1	411.869507481	350.5	1.26143536551
D	4	traj68	1	300.314148883	572.3	0.524908220143
D	4	traj69	1	1633.31245365	3156.62	0.449464162406
D	4	traj7	1	768.760422117	1081.08	0.770355055692
D	4	traj8	1	162.19676294	279.18	0.565066241485
D	4	traj9	1	300.061126234	580.68	0.50138419588
D	5	traj1	5	816.106458823	1915.94	0.406679819279
D	5	traj10	5	430.840757702	713.68	0.581504429677
D	5	traj11	5	107.90803842	239.62	0.434291349056
D	5	traj12	5	934.757498109	1984.32	0.432942165403
D	5	traj13	5	245.272530247	425.42	0.559747989788
D	5	traj14	5	697.801429858	1104.98	0.622130129838
D	5	traj15	5	1942.1472432	4351.58	0.409144181229
D	5	traj16	5	386.921594316	505.06	0.715325094788
D	5	traj17	5	470.54948204	1963.96	0.155532532459
D	5	traj18	5	964.631614518	1845.56	0.483425313366
D	5	traj19	5	979.997797735	2177.04	0.425971897217
D	5	traj2	5	1487.10683871	3289.04	0.409144181229
D	5	traj20	5	346.597912519	580.82	0.571458169564
D	5	traj21	5	207.533554152	300.38	0.730475836117
D	5	traj22	5	412.305329901	558.82	0.755717410098
D	5	traj23	5	227.549736123	652.14	0.322964057006
D	5	traj24	5	764.895853499	847.54	0.951201124133
D	5	traj25	5	623.09292746	830.34	0.712753271687
D	5	traj26	5	1394.73208219	2178.32	0.607343958135
D	5	traj27	5	1902.60837343	3006.1	0.6139366017
D	5	traj28	5	722.253892466	1210.32	0.588380291707
D	5	traj29	5	7.48289302036	34.06	0.167431524546
D	5	traj3	5	491.26941148	673.78	0.739816060098
D	5	traj30	5	52.3980915682	91.46	0.564676713689
D	5	traj31	5	484.496305072	804.3	0.57648129962
D	5	traj32	5	826.830327814	1482.2	0.535950005614
D	5	traj33	5	1280.1056956	1715.88	0.737994845669
D	5	traj34	5	1805.89646529	2230.82	0.827111362619
D	5	traj35	5	1823.08600015	5933.36	0.236783932782
D	5	traj36	5	1152.27996715	2507.26	0.385346197056
D	5	traj37	5	250.787060764	622.6	0.366054119118
D	5	traj38	5	176.502934132	328.02	0.454698605292
D	5	traj39	5	658.174087125	1289.16	0.409144181229
D	5	traj4	5	2061.44017405	4642.74	0.356619488981
D	5	traj40	5	7.70681672723	28.58	0.224884940695
D	5	traj41	5	835.803969068	1229.02	0.664608561974
D	5	traj42	5	1250.54191326	2337.04	0.507034485229
D	5	traj43	5	158.662561231	242.9	0.643274939751
D	5	traj44	5	1030.5799189	876.08	1.26687259018
D	5	traj45	5	869.985623872	1517.16	0.524051013527
D	5	traj46	5	309.652033947	434.5	0.716944441911
D	5	traj47	5	353.115045476	625.62	0.540878729515
D	5	traj48	5	236.014192437	275.4	0.881502462341
D	5	traj49	5	896.843567317	757.36	1.27084343055
D	5	traj5	5	7.58260032073	36.46	0.212985948609
D	5	traj50	5	1052.45517011	1330.82	0.787097292434
D	5	traj6	5	467.737230159	920.26	0.469988325316
D	5	traj7	5	743.029216282	1200.94	0.629100398024
D	5	traj8	5	3372.42337743	4528.26	0.720209246148
D	5	traj9	5	12.6228801621	27.34	0.331567398208
E	1	traj1	5	2071.52264174	5335.56	0.380634966813
E	1	traj10	5	2177.28617259	5333.8	0.380634966813
E	1	traj11	5	329.86848705	829.66	0.370453416878
E	1	traj12	5	3410.12131964	8035.1	0.447176831627
E	1	traj13	5	3533.21090788	6528.22	0.523900246376
E	1	traj14	5	2741.89608401	6436.84	0.38572574178
E	1	traj15	5	1949.67766862	4292.86	0.448036145391
E	1	traj16	5	435.905337185	1101.72	0.380634966813
E	1	traj17	5	1045.74058776	2375.36	0.375544191845
E	1	traj18	5	2403.46806704	4808.62	0.481841307374
E	1	traj19	5	634.970862151	764.68	0.843344251212
E	1	traj2	5	4589.28598805	10229.64	0.445068163593
E	1	traj20	5	870.756714393	1513.68	0.565861675252
E	1	traj21	5	357.023469003	812.0	0.412851565203
E	1	traj22	5	1756.7953186	3025.28	0.553571457282
E	1	traj23	5	1049.45269621	2230.44	0.452267606595
E	1	traj24	5	1454.52267062	3189.72	0.452267606595
E	1	traj25	5	339.922636295	366.98	0.974709353312
E	1	traj26	5	1026.13014623	1560.24	0.651503160531
E	1	traj27	5	466.49314377	635.3	0.73255554661
E	1	traj28	5	664.879767131	1240.02	0.464557824564
E	1	traj29	5	396.963957661	413.16	0.990371718721
E	1	traj3	5	906.773992611	1675.88	0.523900246376
E	1	traj4	5	4352.04720371	10179.38	0.39801595975
E	1	traj5	5	1192.18690543	2467.36	0.464557824564
E	1	traj6	5	30.7019596333	208.34	0.0593424218123
E	1	traj7	5	2094.87191108	7016.06	0.267040898156
E	1	traj8	5	3347.13102111	7369.66	0.447176831627
E	1	traj9	5	672.2938793	1221.6	0.541281239313
E	2	traj1	3	328.384312382	536.02	0.62349443988
E	2	traj10	3	2842.88914518	5514.16	0.519436323651
E	2	traj11	3	1033.70862103	2639.42	0.367296946848
E	2	traj12	3	827.247082502	1827.52	0.433188647544
E	2	traj13	3	396.109426444	697.46	0.594474832037
E	2	traj14	3	316.459340991	567.56	0.546393571463
E	2	traj15	3	995.58559725	1518.48	0.657493025279
E	2	traj16	3	146.96051142	223.1	0.690969113204
E	2	traj17	3	26.8998923778	49.66	0.533850758844
E	2	traj18	3	102.246359846	231.06	0.386785728326
E	2	traj19	3	376.387110851	481.74	0.78746339437
E	2	traj2	3	1642.04812305	3105.7	0.531456638794
E	2	traj20	3	188.77051692	371.9	0.513426166079
E	2	traj21	3	143.06664373	328.34	0.360255609261
E	2	traj22	3	742.510596273	1240.0	0.60649514718
E	2	traj23	3	3450.87161494	7184.62	0.454165032922
E	2	traj3	3	265.063106983	795.0	0.290196078431
E	2	traj4	3	603.875314715	1015.52	0.601325432168
E	2	traj5	3	3569.71369587	10350.72	0.369359306879
E	2	traj6	3	528.835118071	959.92	0.553244171595
E	2	traj7	3	1759.8754163	3692.58	0.459334747934
E	2	traj8	3	3491.43978283	7050.94	0.44731443279
E	2	traj9	3	1227.10047087	2968.98	0.355276631705
E	3	traj1	1	48.8068066721	47.86	1.05746282026
E	3	traj10	1	1684.46637216	2784.14	0.600840180773
E	3	traj11	1	1837.60017938	4495.18	0.351964029078
E	3	traj12	1	586.066369305	1138.1	0.473935828164
E	3	traj13	1	218.111658113	350.02	0.624278737963
E	3	traj14	1	4261.82203256	6459.88	0.693685033074
E	3	traj15	1	1533.38975107	2775.44	0.553207230321
E	3	traj16	1	1187.03623033	1838.64	0.641497447135
E	3	traj17	1	500.367339163	758.96	0.641308488117
E	3	traj18	1	164.729068714	262.58	0.524458201572
E	3	traj19	1	753.532942454	1105.08	0.681965754479
E	3	traj2	1	292.34955044	296.58	1.06164965436
E	3	traj20	1	252.413521741	418.38	0.582082280614
E	3	traj21	1	2832.02242734	4095.82	0.700849676181
E	3	traj22	1	227.023168568	421.26	0.519525648049
E	3	traj23	1	13.5289911454	43.22	0.30535264391
E	3	traj24	1	34.5959932707	69.66	0.440677392087
E	3	traj25	1	12.8937518479	55.22	0.201243201243
E	3	traj26	1	21.205380266	71.54	0.225059676469
E	3	traj27	1	5.33658057563	16.02	0.311306762716
E	3	traj28	1	151.122448402	232.38	0.658149279253
E	3	traj29	1	372.456253304	602.78	0.600651221755
E	3	traj3	1	1105.68025656	2299.96	0.462027590551
E	3	traj30	1	776.219654851	1048.6	0.738442246694
E	3	traj31	1	2738.55409008	4466.72	0.632478632479
E	3	traj32	1	234.238911098	369.32	0.600840180773
E	3	traj33	1	1192.24457022	1740.02	0.676844241938
E	3	traj34	1	90.4879869916	136.9	0.677645306169
E	3	traj35	1	771.040330634	1293.28	0.561848126942
E	3	traj36	1	492.483151403	603.48	0.805791725113
E	3	traj37	1	35.1696891872	68.14	0.447558596667
E	3	traj38	1	86.2068273809	289.02	0.282557733967
E	3	traj39	1	56.0048307131	197.06	0.282557733967
E	3	traj4	1	298.807976211	374.28	0.815436331107
E	3	traj40	1	93.4468189484	309.02	0.270649496354
E	3	traj41	1	160.466519777	254.82	0.617680971909
E	3	traj42	1	198.143637037	415.78	0.468625356605
E	3	traj43	1	100.772943177	566.46	0.143745143745
E	3	traj44	1	270.431621857	622.2	0.380713057827
E	3	traj45	1	2117.69308967	3642.1	0.588742984142
E	3	traj46	1	2625.18999388	4696.74	0.561848126942
E	3	traj47	1	407.518809473	892.66	0.455051906461
E	3	traj48	1	322.653699268	488.14	0.704571705404
E	3	traj49	1	1163.71658321	1826.88	0.631254422053
E	3	traj5	1	11.8069236581	39.02	0.307818920671
E	3	traj50	1	98.0968208512	125.74	0.859392480496
E	3	traj51	1	1307.37850003	2080.88	0.624467696981
E	3	traj52	1	234.157145678	288.76	0.840697517812
E	3	traj53	1	2316.87642811	3431.28	0.672523793628
E	3	traj54	1	1750.34879993	3263.72	0.514593094526
E	3	traj55	1	332.703970503	408.58	0.84255168936
E	3	traj56	1	265.690897614	360.14	0.768212840726
E	3	traj57	1	330.518908036	523.54	0.624467696981
E	3	traj58	1	5.22569809402	25.7	0.19631064772
E	3	traj59	1	162.806971787	272.72	0.490587660282
E	3	traj6	1	307.150009084	474.14	0.638842211355
E	3	traj7	1	238.332307088	269.06	0.878087443181
E	3	traj8	1	724.249516686	772.58	0.976494810128
E	3	traj9	1	1720.77809057	7076.42	0.201243201243
E	4	traj1	4	131.457042178	303.06	0.326624827384
E	4	traj10	4	360.139305613	656.16	0.512017109357
E	4	traj11	4	367.863483412	871.78	0.412471695134
E	4	traj12	4	2869.52157423	4388.1	0.666948201242
E	4	traj13	4	1307.64530485	3920.78	0.298009204801
E	4	traj14	4	63.0164673662	104.14	0.611343045735
E	4	traj15	4	38.696088457	73.62	0.453957121528
E	4	traj16	4	352.38767905	560.7	0.626667681867
E	4	traj17	4	186.88830897	325.34	0.58027259083
E	4	traj18	4	532.645047824	876.48	0.592954312463
E	4	traj19	4	3481.54130708	5368.52	0.665102633738
E	4	traj2	4	433.946689699	921.06	0.436177653073
E	4	traj20	4	5.34165101288	25.18	0.220543658858
E	4	traj21	4	909.336867071	1469.16	0.643430325481
E	4	traj22	4	270.709027427	449.04	0.618192318972
E	4	traj23	4	508.330497254	746.1	0.700473488469
E	4	traj24	4	156.283811524	229.94	0.724367528587
E	4	traj25	4	1321.90134257	2193.44	0.597863977107
E	4	traj26	4	158.360266957	220.58	0.756781949883
E	4	traj27	4	203.333559006	304.52	0.675329523049
E	4	traj28	4	582.95870476	1434.4	0.436177653073
E	4	traj29	4	8.24104161645	32.5	0.235868294991
E	4	traj3	4	6870.23280607	11391.66	0.61462662072
E	4	traj30	4	872.153930541	1520.96	0.579255765989
E	4	traj31	4	201.112368907	371.54	0.528779752971
E	4	traj32	4	226.185702116	420.82	0.519475647412
E	4	traj33	4	484.126137523	974.78	0.526934185466
E	4	traj34	4	84.5064623311	141.84	0.609905038254
E	4	traj35	4	84.5064623311	141.84	0.609905038254
E	4	traj4	4	370.735860769	1407.4	0.154931091885
E	4	traj5	4	663.058026589	1386.22	0.41941500946
E	4	traj6	4	206.298800184	470.74	0.41941500946
E	4	traj7	4	265.202907173	665.86	0.35871210713
E	4	traj8	4	1363.79121778	2458.56	0.574158019167
E	4	traj9	4	671.341683168	1519.34	0.429234338747
E	5	traj1	2	526.654577053	1224.36	0.411059052592
E	5	traj2	2	183.069175577	358.86	0.521362183138
E	5	traj3	2	285.795148208	607.74	0.492690724679
E	5	traj4	2	267.137015557	807.6	0.295614434808
E	5	traj5	2	245.775853711	349.3	0.753142832936
F	1	traj1	3	337.505731696	360.12	0.99170721025
F	1	traj10	3	418.730416401	662.84	0.661521311864
F	1	traj11	3	81.8022722244	157.98	0.519213619556
F	1	traj12	3	63.5873736606	161.12	0.353327616775
F	1	traj13	3	1279.18310748	2640.74	0.502541236332
F	1	traj14	3	351.192969964	571.24	0.611317092762
F	1	traj15	3	275.466294942	458.22	0.587925851716
F	1	traj16	3	6.15127989681	21.74	0.227692307692
F	1	traj17	3	8.31133869523	18.86	0.402832317003
F	1	traj18	3	421.486362504	714.54	0.603074435864
F	1	traj19	3	247.724152845	502.22	0.457220245218
F	1	traj2	3	139.157938483	255.6	0.502354166904
F	1	traj20	3	277.007030061	550.26	0.485868853107
F	1	traj21	3	222.05745501	394.04	0.537908702042
F	1	traj22	3	325.960621643	557.46	0.570242118861
F	1	traj23	3	794.425743172	1453.36	0.531002774793
F	1	traj24	3	432.952317295	950.5	0.478962925858
F	1	traj25	3	248.177768478	452.34	0.537721632614
F	1	traj26	3	273.126653126	511.06	0.509260094153
F	1	traj27	3	28.3283491327	74.58	0.360233544024
F	1	traj28	3	178.459646968	402.34	0.450501387397
F	1	traj29	3	234.296041979	464.58	0.527956506048
F	1	traj3	3	231.939289001	376.14	0.63834836686
F	1	traj30	3	670.886612979	1062.68	0.656638083876
F	1	traj31	3	409.467051953	1148.82	0.324866078314
F	1	traj32	3	744.997573446	1355.04	0.52104924939
F	1	traj33	3	41.5353581914	70.1	0.599621472239
F	1	traj34	3	103.110382505	146.98	0.692642760362
F	1	traj35	3	427.873799438	659.82	0.633884053605
F	1	traj36	3	780.625606623	897.22	0.879696686237
F	1	traj37	3	1199.95507562	1397.36	0.876212495998
F	1	traj38	3	24.5419796528	36.94	0.631629509039
F	1	traj39	3	246.644767589	374.3	0.695271443783
F	1	traj4	3	416.568348998	931.4	0.462290542633
F	1	traj40	3	678.56569429	1461.22	0.497470938916
F	1	traj41	3	1546.45834738	2551.84	0.596480339371
F	1	traj42	3	1011.96394965	1732.92	0.566183171076
F	1	traj43	3	127.426166728	366.92	0.296404539852
F	1	traj44	3	104.69407425	242.02	0.440734931421
F	1	traj45	3	3.55094635134	9.3	0.319982850326
F	1	traj46	3	32.5791997637	75.3	0.40536746571
F	1	traj47	3	203.230304471	308.7	0.652672670805
F	1	traj48	3	314.146310687	595.36	0.525932477378
F	1	traj49	3	104.684460838	250.02	0.398461538462
F	1	traj5	3	991.925521831	1445.7	0.658662112546
F	1	traj50	3	187.401089221	377.66	0.505807130528
F	1	traj51	3	203.428539272	334.3	0.641801330485
F	1	traj52	3	862.675156652	2603.72	0.33665523355
F	1	traj53	3	259.852215246	499.34	0.485868853107
F	1	traj54	3	117.528748518	243.22	0.43871223216
F	1	traj55	3	694.823711713	1144.12	0.583042623728
F	1	traj56	3	728.248521835	1172.92	0.613152722595
F	1	traj57	3	2.63834149074	7.94	0.355350316036
F	1	traj58	3	3.68939571456	13.06	0.276279193003
F	1	traj59	3	935.110378432	1425.0	0.680029324922
F	1	traj6	3	223.453846249	412.06	0.514330391568
F	1	traj60	3	785.691785733	1396.78	0.525932477378
F	1	traj61	3	572.818348053	1298.62	0.467173770621
F	1	traj62	3	234.813368316	377.98	0.657462364079
F	1	traj63	3	738.719389736	1261.1	0.612328442393
F	1	traj64	3	203.430748322	378.14	0.514236856855
F	1	traj65	3	103.577958677	931.0	0.0
F	1	traj66	3	609.273335392	2226.28	0.0
F	1	traj67	3	734.0110208	1373.64	0.50843581395
F	1	traj68	3	1139.38113843	5101.8	0.0
F	1	traj69	3	734.0110208	1373.64	0.50843581395
F	1	traj7	3	40.2156503323	94.06	0.350886002781
F	1	traj8	3	223.768529596	509.02	0.467173770621
F	1	traj9	3	568.416962386	976.42	0.559464313255
F	2	traj1	4	302.069565599	481.22	0.619481125883
F	2	traj10	4	432.347155694	733.52	0.464316438691
F	2	traj11	4	891.787380066	998.9	0.939145372022
F	2	traj12	4	1485.11893616	2551.8	0.584144049675
F	2	traj13	4	2118.45343918	3360.26	0.607764075571
F	2	traj14	4	346.955899692	539.78	0.66440107037
F	2	traj15	4	1088.7845463	1297.0	0.884208925942
F	2	traj16	4	864.043102793	1449.24	0.596047025259
F	2	traj17	4	2058.63413667	3861.58	0.476033489003
F	2	traj18	4	126.62730035	129.22	1.07166268657
F	2	traj19	4	491.186759575	685.06	0.732630972978
F	2	traj2	4	410.828563915	510.42	0.820044037136
F	2	traj20	4	1722.02260162	2157.66	0.833877844488
F	2	traj21	4	284.471074735	310.22	0.999692490976
F	2	traj22	4	58.0542584262	147.66	0.37460069222
F	2	traj23	4	8.57440111881	19.78	0.386131817259
F	2	traj24	4	494.57163538	507.98	1.09979673383
F	2	traj25	4	131.302250847	227.54	0.494614228476
F	2	traj26	4	300.99719472	485.84	0.625153725767
F	2	traj27	4	282.357271391	258.06	1.19371758647
F	2	traj28	4	173.482566091	283.06	0.607578150299
F	2	traj29	4	749.750878364	1019.12	0.749201384439
F	2	traj3	4	262.499073093	305.54	0.902603740144
F	2	traj30	4	197.271097042	772.26	0.249733794813
F	2	traj31	4	166.272491094	206.94	0.84650709617
F	2	traj32	4	1800.55450549	1643.88	1.1909515661
F	2	traj33	4	621.239150571	651.8	0.975935000425
F	2	traj34	4	5.63500807742	15.66	0.296230145516
F	2	traj35	4	13.9788001972	34.46	0.358030280758
F	2	traj36	4	306.390501487	436.02	0.704157585932
F	2	traj37	4	695.037428964	781.78	0.918918684323
F	2	traj38	4	35.8248815761	40.46	0.958992738419
F	2	traj39	4	274.342018838	523.5	0.487750539315
F	2	traj4	4	507.324591872	588.22	0.904999385093
F	2	traj40	4	76.1967299184	133.82	0.487564614042
F	2	traj41	4	1066.66300614	1135.2	1.01657282597
F	2	traj42	4	4.64861066234	12.62	0.382885897951
F	2	traj43	4	477.582339458	672.24	0.722738325405
F	2	traj44	4	191.723595181	195.66	1.03754921039
F	2	traj45	4	437.752811848	838.8	0.311162079511
F	2	traj46	4	1131.97026957	1181.16	1.04057069805
F	2	traj47	4	134.735776406	177.14	0.791030299264
F	2	traj48	4	257.94393717	300.98	0.885150543572
F	2	traj49	4	1437.86762172	4200.9	0.341459869296
F	2	traj5	4	78.470532782	117.98	0.687401249198
F	2	traj50	4	1115.28996068	1546.28	0.712845677833
F	2	traj51	4	1186.98663661	1643.08	0.720913922666
F	2	traj52	4	9.63788741291	30.66	0.318025768672
F	2	traj53	4	453.035520931	453.6	1.03852186365
F	2	traj54	4	453.808479639	849.6	0.551096189388
F	2	traj55	4	981.718860105	1400.5	0.631012250922
F	2	traj56	4	562.629252472	783.34	0.682547888048
F	2	traj57	4	23.1200026114	68.9	0.301269431938
F	2	traj58	4	272.646007019	453.14	0.476033489003
F	2	traj59	4	490.559683039	831.92	0.346313230446
F	2	traj6	4	362.064630957	472.62	0.822160794177
F	2	traj60	4	1360.89272073	1670.24	0.855487542373
F	2	traj61	4	364.269205899	404.9	0.960879068168
F	2	traj62	4	145.156221928	138.22	1.13777745151
F	2	traj63	4	280.115695485	294.98	1.05815226915
F	2	traj64	4	511.538890374	762.42	0.699304224782
F	2	traj65	4	385.504458003	560.02	0.636051537345
F	2	traj66	4	147.809139007	162.54	1.02060694839
F	2	traj67	4	337.43555092	574.48	0.562906202335
F	2	traj68	4	543.587647587	532.16	1.08480125346
F	2	traj69	4	949.807679253	1238.02	0.764381314958
F	2	traj7	4	214.52749746	329.3	0.624334487033
F	2	traj70	4	288.653805439	272.72	1.12290435003
F	2	traj71	4	4.11021926228	7.44	0.459463077541
F	2	traj72	4	543.606475116	520.94	1.14830341254
F	2	traj73	4	208.438532763	194.46	1.15614788636
F	2	traj74	4	151.900949309	201.0	0.839351052707
F	2	traj75	4	741.373970842	1331.24	0.557680990641
F	2	traj8	4	1309.63701605	2762.9	0.359222030675
F	2	traj9	4	1787.14502093	2056.0	0.927614246983
F	3	traj1	2	297.295856669	428.92	0.692215024945
F	3	traj10	2	1244.07445578	1758.08	0.707402551766
F	3	traj11	2	353.256859874	428.76	0.870720443586
F	3	traj12	2	730.388584882	1121.0	0.669233279286
F	3	traj13	2	16.1378286726	28.14	0.598793785744
F	3	traj14	2	610.63701656	1001.52	0.638795868349
F	3	traj15	2	181.401115407	223.82	0.877567946804
F	3	traj16	2	329.199902812	459.86	0.721704852171
F	3	traj17	2	257.895284412	366.9	0.744548499697
F	3	traj18	2	409.878124398	914.8	0.342940026045
F	3	traj19	2	118.460454842	208.4	0.545312416761
F	3	traj2	2	1225.07293098	1507.66	0.864928311653
F	3	traj20	2	987.945552831	1766.84	0.565406849099
F	3	traj21	2	84.5940372395	117.34	0.726068916766
F	3	traj22	2	112.007716732	268.42	0.399682272491
F	3	traj23	2	354.652237	694.98	0.530561993837
F	3	traj24	2	184.899244533	321.38	0.591898466679
F	3	traj25	2	325.10774734	372.18	0.959839830579
F	3	traj26	2	4.5118889127	9.06	0.49588376062
F	3	traj27	2	378.615904471	543.62	0.715912720239
F	3	traj28	2	20.0874330583	32.34	0.700694014771
F	3	traj29	2	1037.42981222	1333.28	0.787593499046
F	3	traj3	2	284.253145502	419.5	0.721379971967
F	3	traj30	2	288.345596633	447.1	0.673192601093
F	3	traj31	2	5.61713638203	15.26	0.387088212528
F	3	traj32	2	555.688418199	966.1	0.587022739809
F	3	traj33	2	762.54490229	1277.84	0.593918058875
F	3	traj34	2	450.997628663	784.2	0.581043825806
F	3	traj35	2	4.89858548783	11.46	0.421391554236
F	3	traj36	2	5.84667162321	17.42	0.336138098015
F	3	traj37	2	2955.29410039	5873.32	0.492017829848
F	3	traj38	2	36.1091713606	45.3	0.835973675256
F	3	traj39	2	737.74400171	967.96	0.754299953436
F	3	traj4	2	707.253115153	693.46	1.11891822749
F	3	traj40	2	749.174305289	1251.48	0.63410692355
F	3	traj41	2	233.916426854	507.12	0.461580418912
F	3	traj42	2	649.257696172	1061.58	0.627118213449
F	3	traj43	2	91.8499099438	167.3	0.449809372977
F	3	traj44	2	4.91635324288	8.22	0.597908559329
F	3	traj45	2	3.74092263128	13.1	0.267531414599
F	3	traj46	2	36.7014355444	47.02	0.735944940188
F	3	traj47	2	1676.79895153	2363.94	0.736007152577
F	3	traj48	2	21.4078706204	28.3	0.859865802713
F	3	traj49	2	862.09271743	1246.42	0.721006407826
F	3	traj5	2	552.724422148	600.58	0.942370043746
F	3	traj50	2	102.98447018	173.86	0.610378049609
F	3	traj51	2	335.704722695	567.74	0.547750280196
F	3	traj52	2	73.2990894018	83.34	0.959995578908
F	3	traj53	2	164.932850539	198.78	0.871512278966
F	3	traj54	2	27.5202225399	53.66	0.467372550844
F	3	traj55	2	9.41652728566	14.74	0.650473523249
F	3	traj56	2	1014.39116137	1132.54	0.982240051483
F	3	traj57	2	491.709680901	517.46	0.982078424795
F	3	traj58	2	252.173885885	265.62	1.05086878153
F	3	traj59	2	1096.23652871	1297.04	0.871636848648
F	3	traj6	2	68.4948697151	97.3	0.702340042825
F	3	traj60	2	656.020625131	1326.12	0.480060001842
F	3	traj61	2	873.08841635	1487.6	0.610378049609
F	3	traj62	2	4.71351992013	13.78	0.376326962691
F	3	traj63	2	18.4813737654	28.62	0.568761117596
F	3	traj64	2	96.9787368803	138.48	0.747591416441
F	3	traj65	2	101.114994268	103.9	1.11177376906
F	3	traj66	2	3.11782757886	5.66	0.492017829848
F	3	traj67	2	172.566693198	237.78	0.782904554247
F	3	traj68	2	7.92373302809	12.42	0.604360451773
F	3	traj69	2	194.518882174	273.82	0.761101881467
F	3	traj7	2	523.980926854	593.58	0.949994985804
F	3	traj70	2	284.025097122	609.7	0.284178187404
F	3	traj71	2	801.774186033	1194.38	0.70556974164
F	3	traj72	2	450.934119054	457.22	1.03009254205
F	3	traj73	2	702.450242686	1083.8	0.689140929553
F	3	traj74	2	787.918314549	1473.4	0.467838024099
F	3	traj75	2	214.100259737	1440.2	0.0
F	3	traj76	2	830.264309246	4161.54	0.0
F	3	traj77	2	219.927875471	8726.0	0.0
F	3	traj78	2	1158.73454653	13578.6	0.0
F	3	traj79	2	219.927875471	8726.0	0.0
F	3	traj8	2	43.9682146194	70.98	0.587022739809
F	3	traj9	2	229.856795797	274.82	0.888096839383
F	4	traj1	5	28.7615352621	53.02	0.547254193254
F	4	traj10	5	1017.62969055	2331.12	0.421715452433
F	4	traj11	5	209.162406334	418.84	0.542374718708
F	4	traj12	5	504.608685526	773.3	0.65014985627
F	4	traj13	5	780.904914234	1201.66	0.65014985627
F	4	traj14	5	772.703395215	1588.96	0.525715150536
F	4	traj15	5	281.24924578	425.72	0.698000414584
F	4	traj16	5	272.911980373	723.8	0.31467049868
F	4	traj17	5	3.21284459777	16.66	0.182418064418
F	4	traj18	5	2205.98006425	6185.84	0.29709382106
F	4	traj19	5	255.087686915	359.02	0.750000263635
F	4	traj2	5	358.905054108	480.94	0.743286570194
F	4	traj20	5	29.3652351872	57.82	0.493825179197
F	4	traj21	5	340.450511063	570.2	0.653088110252
F	4	traj22	5	8.5491271345	22.02	0.405055884261
F	4	traj23	5	918.68347674	1540.24	0.636847134818
F	4	traj24	5	26.1696816732	37.46	0.746456491276
F	4	traj25	5	79.9321991003	289.98	0.19907763259
F	4	traj26	5	81.9735831384	114.62	0.781485181084
F	4	traj27	5	61.1732156136	83.94	0.763116059448
F	4	traj28	5	374.563930475	633.42	0.622627303919
F	4	traj29	5	955.723363429	1883.68	0.547254193254
F	4	traj3	5	492.452664138	609.38	0.850144598308
F	4	traj30	5	139.103372376	316.54	0.324616373411
F	4	traj31	5	73.3630606083	253.06	0.156418139892
F	4	traj32	5	212.55595011	382.54	0.575693855053
F	4	traj33	5	731.484618562	1107.18	0.696166195689
F	4	traj34	5	26.9652726363	46.32	0.537121392885
F	4	traj35	5	947.159192168	1178.92	0.871683641026
F	4	traj4	5	294.742610229	517.18	0.606154661385
F	4	traj5	5	258.077347812	418.06	0.624461522815
F	4	traj6	5	21.1986150125	30.14	0.714659982756
F	4	traj7	5	87.7346901169	124.94	0.763116059448
F	4	traj8	5	348.926514728	498.24	0.759946138366
F	4	traj9	5	34.4059886074	78.34	0.437676039409
F	5	traj1	1	6.64640566253	14.1	0.503315567975
F	5	traj10	1	176.665095916	216.14	0.889557270309
F	5	traj11	1	760.594602327	1474.98	0.458112102495
F	5	traj12	1	232.148015128	284.34	0.826361787807
F	5	traj13	1	120.230700041	249.38	0.474622817392
F	5	traj14	1	164.573664386	209.3	0.854135309274
F	5	traj15	1	477.932015718	659.5	0.745736361293
F	5	traj16	1	160.411293414	240.22	0.713259445273
F	5	traj17	1	274.365821513	335.06	0.844679686205
F	5	traj18	1	394.562972636	777.5	0.483159211346
F	5	traj19	1	282.622125551	388.0	0.793666239388
F	5	traj2	1	497.503614841	781.36	0.613878855562
F	5	traj20	1	18.8545597619	44.94	0.382377428203
F	5	traj21	1	300.321694316	404.82	0.776874487986
F	5	traj22	1	123.195727115	157.34	0.816174293293
F	5	traj23	1	1304.53607027	1758.48	0.756811810193
F	5	traj24	1	171.801392543	217.94	0.827468374592
F	5	traj25	1	277.086702957	393.58	0.704879134261
F	5	traj26	1	386.850996561	437.98	0.917687947881
F	5	traj27	1	259.897863551	325.92	0.909307636868
F	5	traj28	1	438.838225822	552.04	0.846844025811
F	5	traj29	1	240.069098397	259.8	0.987112971931
F	5	traj3	1	270.091372356	339.06	0.865661593114
F	5	traj30	1	162.057688284	214.46	0.830426989749
F	5	traj31	1	170.602761529	319.56	0.531820960887
F	5	traj32	1	157.229510672	240.56	0.664379063333
F	5	traj33	1	614.199055557	877.28	0.703960570874
F	5	traj34	1	2.59315163459	11.9	0.199537750385
F	5	traj35	1	202.654747203	244.26	0.823416742791
F	5	traj36	1	1202.1634256	1478.92	0.868807565941
F	5	traj37	1	614.723609471	914.06	0.657556174046
F	5	traj38	1	172.72490284	297.54	0.58596681039
F	5	traj39	1	187.676595288	212.58	0.966443376257
F	5	traj4	1	8.29480055893	27.5	0.208899694619
F	5	traj40	1	139.532063698	145.7	1.07786348885
F	5	traj41	1	28.6075148494	57.78	0.514109980369
F	5	traj42	1	176.303223228	363.8	0.391739372437
F	5	traj43	1	116.292830388	185.14	0.689832162254
F	5	traj44	1	764.764472168	1349.52	0.510232136098
F	5	traj45	1	120.838668226	195.46	0.619175597854
F	5	traj46	1	2682.13174946	3141.82	0.946411973192
F	5	traj47	1	179.879324604	343.26	0.531727282052
F	5	traj48	1	5.54079992693	14.9	0.365679355636
F	5	traj49	1	61.8869155033	105.34	0.617337139623
F	5	traj5	1	6.8371323152	13.3	0.513097072419
F	5	traj50	1	173.936588452	264.54	0.681264493571
F	5	traj51	1	73.1153475091	91.94	0.781858919043
F	5	traj52	1	1271.81212792	2163.92	0.597586773065
F	5	traj53	1	67.8603918134	111.9	0.583940994489
F	5	traj54	1	243.285233546	371.96	0.664379063333
F	5	traj55	1	52.8891962108	59.02	0.837062521366
F	5	traj56	1	771.961216423	1512.92	0.44630478215
F	5	traj57	1	40.5002484223	38.78	1.19810103191
F	5	traj58	1	213.709112797	228.74	0.959839119368
F	5	traj59	1	722.996918046	1011.22	0.733197169503
F	5	traj6	1	68.8440005253	107.26	0.645842532536
F	5	traj60	1	463.980538597	857.5	0.588644389041
F	5	traj61	1	129.308909812	151.74	0.887937444478
F	5	traj62	1	396.662857539	498.2	0.817093522408
F	5	traj63	1	151.489176133	601.9	0.0285053929122
F	5	traj64	1	40.4321472777	74.72	0.496398999852
F	5	traj65	1	102.550971007	263.7	0.306223193701
F	5	traj66	1	105.613136083	191.66	0.510044778427
F	5	traj67	1	365.703686642	575.02	0.692884456245
F	5	traj68	1	599.260589378	1334.66	0.0855161787365
F	5	traj69	1	77.1036109342	127.22	0.563690959025
F	5	traj7	1	885.382570626	1150.82	0.825536237527
F	5	traj70	1	18.8002836336	18.66	1.12823874306
F	5	traj71	1	3.42062000918	8.06	0.44630478215
F	5	traj72	1	258.547168757	510.86	0.546073657343
F	5	traj73	1	204.584134809	257.74	0.894166986026
F	5	traj74	1	554.469432654	1009.02	0.579050242267
F	5	traj75	1	639.847605778	1295.12	0.457924744825
F	5	traj76	1	373.260928489	643.04	0.575404600535
F	5	traj8	1	594.118080673	1127.88	0.543628281232
F	5	traj9	1	155.556895318	194.94	0.855973767504
G	1	traj1	4	337.452806554	371.86	0.934201346734
G	1	traj10	4	353.822436098	379.9	0.984511966461
G	1	traj100	4	798.682530079	650.42	1.30615235528
G	1	traj101	4	220.107674364	406.34	0.54699961941
G	1	traj102	4	249.478899389	417.02	0.575681789953
G	1	traj103	4	635.915372258	737.12	0.888811809475
G	1	traj104	4	128.893870284	155.22	0.888722678647
G	1	traj105	4	498.597542882	377.02	1.45950065514
G	1	traj106	4	241.320506651	236.1	1.03484797558
G	1	traj107	4	800.551526303	762.8	1.03484797558
G	1	traj108	4	79.7034162256	101.18	0.678529928086
G	1	traj109	4	22.438310473	34.5	0.651509097487
G	1	traj11	4	88.9370678397	116.26	0.739782507793
G	1	traj110	4	409.153021042	494.42	0.856688951831
G	1	traj111	4	461.296033501	322.54	1.5750514419
G	1	traj112	4	465.362041587	616.62	0.699767683818
G	1	traj113	4	113.703746956	102.38	1.2199410715
G	1	traj114	4	109.124697721	87.5	1.49453352824
G	1	traj115	4	64.3704099976	71.38	0.862314975801
G	1	traj116	4	429.759317264	679.08	0.633046131038
G	1	traj117	4	33.26048406	52.78	0.604363960495
G	1	traj118	4	9.45832634866	26.22	0.35114550808
G	1	traj119	4	169.781683768	390.3	0.425311475671
G	1	traj12	4	136.81245428	149.62	0.97160615358
G	1	traj120	4	1284.30340805	2211.24	0.511357987299
G	1	traj121	4	354.513727253	279.74	1.43306120314
G	1	traj122	4	332.337570661	453.46	0.779137513245
G	1	traj123	4	674.251288916	792.22	0.877895238881
G	1	traj124	4	594.128422226	737.98	0.816831178753
G	1	traj125	4	62.6514927258	92.22	0.622090516762
G	1	traj126	4	1313.12342248	1509.92	0.889870042708
G	1	traj127	4	582.588527945	889.7	0.672073234144
G	1	traj128	4	601.890201897	1019.4	0.535119075373
G	1	traj129	4	1274.97765657	1328.96	1.02038116183
G	1	traj13	4	101.692266164	279.22	0.363026052117
G	1	traj130	4	606.552587151	507.96	1.28927547683
G	1	traj131	4	599.665233501	812.88	0.772398039936
G	1	traj132	4	20.0036460089	32.86	0.596793817214
G	1	traj133	4	123.166862762	210.26	0.625475987757
G	1	traj134	4	163.930902604	246.26	0.673420326039
G	1	traj135	4	11.3087212022	19.02	0.584082603206
G	1	traj136	4	329.917982713	339.82	1.02481729106
G	1	traj137	4	498.970910733	610.9	0.878820168642
G	1	traj138	4	764.528656432	611.54	1.33380168198
G	1	traj139	4	1243.69422737	1496.4	0.823790640321
G	1	traj14	4	213.079181445	254.34	0.843914946714
G	1	traj140	4	945.052406612	891.92	1.1545292089
G	1	traj141	4	661.962850368	1058.18	0.617905844476
G	1	traj142	4	891.598786005	1533.26	0.556841784347
G	1	traj143	4	324.293515147	358.14	0.904460942958
G	1	traj144	4	417.294424636	489.92	0.827176111316
G	1	traj145	4	786.537792855	1212.8	0.623015446523
G	1	traj146	4	242.069511645	334.94	0.737838388482
G	1	traj147	4	53.1504128753	48.22	1.19479384785
G	1	traj148	4	119.731140199	92.82	1.37326995506
G	1	traj149	4	241.107338698	233.9	1.11015721922
G	1	traj15	4	150.524899881	187.98	0.890253161159
G	1	traj150	4	748.683817781	1656.12	0.465874190251
G	1	traj151	4	495.990095764	679.26	0.732823046225
G	1	traj152	4	405.54711113	557.06	0.674533775379
G	1	traj153	4	789.269203219	782.74	1.05331094202
G	1	traj154	4	573.648161375	768.86	0.751286012674
G	1	traj155	4	1252.91923641	2712.76	0.465874190251
G	1	traj156	4	1039.47698143	1287.96	0.819605968035
G	1	traj157	4	714.102891081	1205.72	0.611134902486
G	1	traj158	4	187.021230926	254.86	0.744515070684
G	1	traj159	4	183.033314498	254.22	0.714999718789
G	1	traj16	4	175.823144162	326.56	0.508897446065
G	1	traj160	4	659.526247214	1088.44	0.623015446523
G	1	traj161	4	940.15078313	1100.36	0.845733337555
G	1	traj162	4	331.973744174	416.62	0.751990954175
G	1	traj163	4	8.41241987309	18.06	0.450922423267
G	1	traj164	4	540.682248184	521.42	1.03139971347
G	1	traj165	4	193.7877098	170.9	1.20368125631
G	1	traj166	4	233.947962287	260.22	0.903317666899
G	1	traj167	4	65.1863242213	64.3	1.11488030296
G	1	traj168	4	440.049100735	411.52	1.12127152636
G	1	traj169	4	543.515449725	456.12	1.27932004426
G	1	traj17	4	12.3896814709	24.22	0.582641251521
G	1	traj170	4	4.27021562751	7.02	0.570383668328
G	1	traj171	4	313.366574924	248.84	1.38629377516
G	1	traj172	4	3.45811701165	4.04	0.975178648446
G	1	traj173	4	486.79736668	636.46	0.708873438572
G	1	traj174	4	218.724357567	260.34	0.789998867732
G	1	traj175	4	704.884092844	650.06	1.19626666822
G	1	traj176	4	188.647911524	204.3	1.01024700057
G	1	traj177	4	328.793889995	409.66	0.852284291286
G	1	traj178	4	330.30743256	409.88	0.827490359365
G	1	traj179	4	143.147117534	159.92	0.938550791173
G	1	traj18	4	476.486915904	548.14	0.908427268946
G	1	traj180	4	178.900306648	295.6	0.668877622442
G	1	traj181	4	129.114424458	189.2	0.727901963756
G	1	traj182	4	143.612810877	180.62	0.847363208817
G	1	traj183	4	111.880009519	229.88	0.420390393202
G	1	traj184	4	431.499443316	993.08	0.0573643410853
G	1	traj185	4	113.557549697	566.12	0.0286821705426
G	1	traj186	4	435.246660478	377.2	1.25778585487
G	1	traj187	4	2443.03924713	5596.64	0.420390393202
G	1	traj188	4	735.96914591	3907.26	0.0
G	1	traj189	4	462.141055998	1159.64	0.224536281873
[truncated: 4,492 more rows]
