# Supplementary material for: Exploration adjustment by ant colonies
Source: R Soc Open Sci. 2016 Jan 27;3(1):150533. doi: 10.1098/rsos.150533 (PMC4736935; doi:10.1098/rsos.150533)
Supplement: collective_effort.txt contain the raw data [file rsos150533supp4.txt]

Colony	Day	Value	Bouts	Total_pathlength	Total_time
A	2	1	202	95286.0650257	128335.04
A	1	2	136	40185.1468391	70803.78
A	5	3	9	3733.32553358	7246.06
A	3	4	63	32216.7492771	56861.42
A	4	5	14	7260.85527553	15256.44
B	3	1	42	16403.857601	30477.78
B	2	2	52	23452.0356137	48804.22
B	1	3	30	13194.0703825	21339.36
B	4	4	14	5060.26313509	6690.36
B	5	5	1	1123.00966222	2813.7
C	1	1	253	82171.3415639	136297.36
C	3	2	124	42455.4395197	69434.16
C	4	3	22	7963.02880488	16700.68
C	2	4	62	30957.7021622	64839.58
C	5	5	0	0	0
D	4	1	69	51400.7156161	76089.66
D	3	2	73	70131.2120607	107213.5
D	2	3	87	51971.8119953	92474.14
D	1	4	111	90767.4425091	113132.34
D	5	5	50	38741.1164753	69404.36
E	3	1	59	42134.1697962	74352.6
E	5	2	5	1508.43177011	3347.86
E	2	3	23	25006.0478008	53350.4
E	4	4	35	26613.7974334	48346.16
E	1	5	29	46301.9015165	101197.16
F	5	1	76	24938.3386996	38131.08
F	3	2	79	33173.9750491	83141.76
F	1	3	69	27969.4408888	55363.66
F	2	4	75	41191.3533157	59529.56
F	4	5	35	13235.8717238	25353.1
G	4	1	437	129396.401398	172365.98
G	5	2	267	70456.8037466	103218.16
G	3	3	275	114441.583193	180109.24
G	1	4	189	72703.9075944	102978.5
G	2	5	66	17240.9397559	34962.78
H	3	1	154	55247.9077043	72567.76
H	2	2	64	27275.4492994	46527.24
H	4	3	49	14028.2788768	21337.26
H	5	4	43	25693.8677051	29971.82
H	1	5	14	8496.27373262	12594.6
I	1	1	471	183630.896936	230438.98
I	4	2	161	62236.9774017	78843.8
I	2	3	286	86707.6725213	144638.04
I	3	4	311	95137.1304449	133099.2
I	5	5	123	32021.9693716	50511.38
J	2	1	442	148208.09154	187024.12
J	1	2	287	114465.25501	168166.62
J	5	3	389	153058.034233	244064.0
J	4	4	248	103624.816922	186003.68
J	3	5	316	101592.84898	169281.44
